# Supplementary material for: Historical Exposure to Artificial Light at Night Shapes Daphnia Responses: An Experiment Across an Urban–Rural Gradient
Source: Ecol Evol. 2025 Dec 11;15(12):e72624. doi: 10.1002/ece3.72624 (PMC12696422; doi:10.1002/ece3.72624)
Supplement: Supplementary file 1 — Data S1: ece372624‐sup‐0001‐DataS1.xlsx. [file ECE3-15-e72624-s002.xlsx]

## Sheet: lifehistrait
Historical	Laboratory	Population	Generation	Replicate	Age at maturity (h)_original	Age_m	Release_first clutch_(h)	First_clutch	Last_clutch	Total_clutchs	Rep_interval	lifespan	net_rep
Yes	Presence	Huanzihu	G1	1	84	4	120	5	27	13	1.69231	31	404
Yes	Presence	Huanzihu	G1	2	84	4	120	5	28	15	1.53333	29	426
Yes	Presence	Huanzihu	G1	3	96	4.5	144	6	29	14	1.64286	31	437
Yes	Presence	Huanzihu	G1	4	96	4.5	120	5	16	7	1.57143	17	182
Yes	Presence	Huanzihu	G1	5	84	4	120	5	27	13	1.69231	29	374
Yes	Presence	Huanzihu	G1	6	84	4	120	5	12	5	1.4	12	107
Yes	Presence	Huanzihu	G1	7	84	4	120	5	18	8	1.625	19	258
Yes	Presence	Huanzihu	G1	8	84	4	120	5	19	9	1.55556	19	249
Yes	Presence	Huanzihu	G1	9	96	4.5	120	5	25	12	1.66667	26	360
Yes	Presence	Huanzihu	G1	10	84	4	120	5	29	14	1.71429	29	416
Yes	Presence	Huanzihu	G1	11	84	4	120	5	5	1	0	6	9
Yes	Presence	Huanzihu	G1	12	84	4	120	5	25	12	1.66667	26	352
Yes	Presence	Huanzihu	G1	13	84	4	120	5	16	7	1.57143	16	184
Yes	Presence	Huanzihu	G1	14	84	4	120	5	16	7	1.57143	17	187
Yes	Presence	Huanzihu	G1	15	84	4	120	5	29	14	1.71429	30	448
Yes	Presence	Huanzihu	G1	16	72	3.5	120	5	7	2	1	8	40
Yes	Presence	Huanzihu	G1	17	84	4	120	5	27	13	1.69231	28	347
Yes	Presence	Huanzihu	G1	18	84	4	120	5	27	14	1.57143	27	385
Yes	Presence	Huanzihu	G1	19	84	4	120	5	25	12	1.66667	25	391
Yes	Presence	Huanzihu	G1	20	96	4.5	144	6	27	13	1.61538	28	429
Yes	Presence	Huanzihu	G1	21	84	4	NA	NA	NA	NA	NA	NA	NA
Yes	Presence	Huanzihu	G1	22	84	4	NA	NA	NA	NA	NA	NA	NA
Yes	Presence	Huanzihu	G1	23	96	4.5	NA	NA	NA	NA	NA	NA	NA
Yes	Presence	Huanzihu	G1	24	84	4	NA	NA	NA	NA	NA	NA	NA
Yes	Presence	Huanzihu	G1	25	108	5	NA	NA	NA	NA	NA	NA	NA
Yes	Presence	Huanzihu	G1	26	84	4	NA	NA	NA	NA	NA	NA	NA
No	Presence	Luhu	G1	1	96	4.5	132	5.5	18	5	2.5	21	12
No	Presence	Luhu	G1	2	96	4.5	156	6.5	17	7	1.5	18	188
No	Presence	Luhu	G1	3	72	3.5	108	4.5	18	8	1.6875	18	234
No	Presence	Luhu	G1	4	84	4	132	5.5	17	6	1.91667	22	152
No	Presence	Luhu	G1	5	NA	NA	NA	NA	NA	NA	NA	3	NA
No	Presence	Luhu	G1	6	NA	NA	NA	NA	NA	NA	NA	3	NA
No	Presence	Luhu	G1	7	96	4.5	156	6.5	16	6	1.58333	16	163
No	Presence	Luhu	G1	8	96	4.5	132	5.5	17	8	1.4375	18	166
No	Presence	Luhu	G1	9	96	4.5	156	6.5	12	2	2.75	12	0
No	Presence	Luhu	G1	10	96	4.5	132	5.5	19	8	1.6875	20	205
No	Presence	Luhu	G1	11	96	4.5	132	5.5	15	4	2.375	18	13
No	Presence	Luhu	G1	12	72	3.5	108	4.5	18	8	1.6875	21	218
No	Presence	Luhu	G1	13	84	4	156	6.5	17	7	1.5	18	209
No	Presence	Luhu	G1	14	96	4.5	132	5.5	16	5	2.1	22	72
No	Presence	Luhu	G1	15	84	4	132	5.5	10	3	1.5	11	87
No	Presence	Luhu	G1	16	96	4.5	132	5.5	12	4	1.625	12	93
No	Presence	Luhu	G1	17	96	4.5	156	6.5	17	7	1.5	19	195
No	Presence	Luhu	G1	18	72	3.5	108	4.5	17	8	1.5625	18	227
No	Presence	Luhu	G1	19	60	3	108	4.5	16	7	1.64286	16	196
No	Presence	Luhu	G1	20	60	3	108	4.5	16	7	1.64286	17	202
No	Presence	Luhu	G1	21	84	4	NA	NA	NA	NA	NA	NA	NA
No	Presence	Luhu	G1	22	84	4	NA	NA	NA	NA	NA	NA	NA
No	Presence	Luhu	G1	23	84	4	NA	NA	NA	NA	NA	NA	NA
No	Presence	Luhu	G1	24	84	4	NA	NA	NA	NA	NA	NA	NA
No	Presence	Luhu	G1	25	84	4	NA	NA	NA	NA	NA	NA	NA
No	Presence	Luhu	G1	26	84	4	NA	NA	NA	NA	NA	NA	NA
Yes	Presence	Neishahu	G1	21	72	3.5	NA	NA	NA	NA	NA	NA	NA
Yes	Presence	Neishahu	G1	22	72	3.5	NA	NA	NA	NA	NA	NA	NA
Yes	Presence	Neishahu	G1	23	84	4	NA	NA	NA	NA	NA	NA	NA
Yes	Presence	Neishahu	G1	24	96	4.5	NA	NA	NA	NA	NA	NA	NA
Yes	Presence	Neishahu	G1	25	NA	NA	NA	NA	NA	NA	NA	NA	NA
Yes	Presence	Neishahu	G1	26	96	4.5	NA	NA	NA	NA	NA	NA	NA
Yes	Presence	Neishahu	G1	1	72	3.5	120	5	27	13	1.69231	30	106
Yes	Presence	Neishahu	G1	2	96	4.5	120	5	27	13	1.69231	29	88
Yes	Presence	Neishahu	G1	3	72	3.5	120	5	25	12	1.66667	28	74
Yes	Presence	Neishahu	G1	4	72	3.5	120	5	16	7	1.57143	17	84
Yes	Presence	Neishahu	G1	5	72	3.5	96	4	NA	NA	NA	NA	NA
Yes	Presence	Neishahu	G1	6	96	4.5	144	6	9	3	1	9	34
Yes	Presence	Neishahu	G1	7	96	4.5	120	5	16	7	1.57143	17	72
Yes	Presence	Neishahu	G1	8	96	4.5	120	5	25	12	1.66667	30	56
Yes	Presence	Neishahu	G1	9	96	4.5	144	6	26	11	1.81818	28	38
Yes	Presence	Neishahu	G1	10	96	4.5	120	5	23	11	1.63636	25	20
Yes	Presence	Neishahu	G1	11	96	4.5	120	5	27	13	1.69231	29	114
Yes	Presence	Neishahu	G1	12	96	4.5	120	5	8	3	1	9	42
Yes	Presence	Neishahu	G1	13	96	4.5	120	5	25	12	1.66667	27	49
Yes	Presence	Neishahu	G1	14	96	4.5	120	5	29	14	1.71429	31	63
Yes	Presence	Neishahu	G1	15	96	4.5	120	5	27	13	1.69231	30	55
Yes	Presence	Neishahu	G1	16	72	3.5	120	5	27	13	1.69231	29	82
Yes	Presence	Neishahu	G1	17	72	3.5	NA	NA	NA	NA	NA	NA	NA
Yes	Presence	Neishahu	G1	18	72	3.5	NA	NA	NA	NA	NA	NA	NA
Yes	Presence	Neishahu	G1	19	72	3.5	NA	NA	NA	NA	NA	NA	NA
Yes	Presence	Neishahu	G1	20	72	3.5	NA	NA	NA	NA	NA	NA	NA
Yes	Presence	Wenhuagong	G1	1	84	4	144	6	32	14	1.85714	35	58
Yes	Presence	Wenhuagong	G1	2	96	4.5	144	6	38	16	2	39	76
Yes	Presence	Wenhuagong	G1	3	96	4.5	144	6	33	16	1.6875	35	121
Yes	Presence	Wenhuagong	G1	4	84	4	120	5	35	16	1.875	38	168
Yes	Presence	Wenhuagong	G1	5	84	4	120	5	28	13	1.76923	29	97
Yes	Presence	Wenhuagong	G1	6	NA	NA	NA	NA	NA	NA	NA	NA	NA
Yes	Presence	Wenhuagong	G1	7	84	4	120	5	37	17	1.88235	39	159
Yes	Presence	Wenhuagong	G1	8	72	3.5	120	5	15	7	1.42857	16	154
Yes	Presence	Wenhuagong	G1	9	72	3.5	120	5	34	17	1.70588	37	235
Yes	Presence	Wenhuagong	G1	10	72	3.5	120	5	31	13	2	32	59
Yes	Presence	Wenhuagong	G1	11	96	4.5	144	6	31	13	1.92308	32	135
Yes	Presence	Wenhuagong	G1	12	72	3.5	120	5	27	13	1.69231	29	95
Yes	Presence	Wenhuagong	G1	13	72	3.5	120	5	27	13	1.69231	29	131
Yes	Presence	Wenhuagong	G1	14	96	4.5	144	6	25	12	1.58333	28	205
Yes	Presence	Wenhuagong	G1	15	96	4.5	144	6	29	14	1.64286	30	232
Yes	Presence	Wenhuagong	G1	16	84	4	144	6	35	17	1.70588	38	342
Yes	Presence	Wenhuagong	G1	17	96	4.5	144	6	36	17	1.76471	37	246
Yes	Presence	Wenhuagong	G1	18	96	4.5	144	6	13	5	1.4	13	105
Yes	Presence	Wenhuagong	G1	19	96	4.5	144	6	34	18	1.55556	35	123
Yes	Presence	Wenhuagong	G1	20	72	3.5	120	5	32	17	1.58824	34	143
Yes	Presence	Wenhuagong	G1	21	96	4.5	NA	NA	NA	NA	NA	NA	NA
Yes	Presence	Wenhuagong	G1	22	96	4.5	NA	NA	NA	NA	NA	NA	NA
Yes	Presence	Wenhuagong	G1	23	96	4.5	NA	NA	NA	NA	NA	NA	NA
Yes	Presence	Wenhuagong	G1	24	96	4.5	NA	NA	NA	NA	NA	NA	NA
Yes	Presence	Wenhuagong	G1	25	96	4.5	NA	NA	NA	NA	NA	NA	NA
Yes	Presence	Wenhuagong	G1	26	96	4.5	NA	NA	NA	NA	NA	NA	NA
No	Presence	Xiashehu	G1	1	NA	NA	NA	NA	NA	NA	NA	NA	NA
No	Presence	Xiashehu	G1	2	NA	NA	NA	NA	NA	NA	NA	NA	NA
No	Presence	Xiashehu	G1	3	NA	NA	NA	NA	NA	NA	NA	NA	NA
No	Presence	Xiashehu	G1	4	NA	NA	NA	NA	NA	NA	NA	NA	NA
No	Presence	Xiashehu	G1	5	72	3.5	120	5	14	7	1.28571	15	121
No	Presence	Xiashehu	G1	6	72	3.5	120	5	18	8	1.625	20	204
No	Presence	Xiashehu	G1	7	72	3.5	120	5	7	2	1	8	24
No	Presence	Xiashehu	G1	8	72	3.5	120	5	15	7	1.42857	15	162
No	Presence	Xiashehu	G1	9	72	3.5	120	5	26	12	1.75	27	235
No	Presence	Xiashehu	G1	10	72	3.5	120	5	18	8	1.625	19	207
No	Presence	Xiashehu	G1	11	NA	NA	NA	NA	NA	NA	NA	NA	NA
No	Presence	Xiashehu	G1	12	NA	NA	NA	NA	NA	NA	NA	NA	NA
No	Presence	Xiashehu	G1	13	72	3.5	120	5	7	2	1	9	35
No	Presence	Xiashehu	G1	14	84	4	144	6	17	7	1.57143	17	136
No	Presence	Xiashehu	G1	15	NA	NA	NA	NA	NA	NA	NA	NA	NA
No	Presence	Xiashehu	G1	16	NA	NA	NA	NA	NA	NA	NA	NA	NA
No	Presence	Xiashehu	G1	17	72	3.5	120	5	16	7	1.57143	17	190
No	Presence	Xiashehu	G1	18	72	3.5	120	5	16	7	1.57143	17	116
No	Presence	Xiashehu	G1	19	72	3.5	120	5	9	3	1.33333	10	41
No	Presence	Xiashehu	G1	20	72	3.5	120	5	16	8	1.375	16	148
No	Presence	Xiashehu	G1	21	72	3.5	NA	NA	NA	NA	NA	NA	NA
No	Presence	Xiashehu	G1	22	NA	NA	NA	NA	NA	NA	NA	NA	NA
No	Presence	Xiashehu	G1	23	72	3.5	NA	NA	NA	NA	NA	NA	NA
No	Presence	Xiashehu	G1	24	NA	NA	NA	NA	NA	NA	NA	NA	NA
No	Presence	Xiashehu	G1	25	NA	NA	NA	NA	NA	NA	NA	NA	NA
No	Presence	Xiashehu	G1	26	72	3.5	NA	NA	NA	NA	NA	NA	NA
No	Presence	Xiashehu	G1	bf1	72	3.5	120	5	15	7	1.42857	17	119
No	Presence	Xiashehu	G1	bf2	84	4	120	5	19	9	1.55556	19	157
No	Presence	Xiashehu	G1	bf3	84	4	144	6	8	2	1	8	32
No	Presence	Xiashehu	G1	bf4	72	3.5	120	5	16	8	1.375	17	187
No	Presence	Xiashehu	G1	bf5	96	4.5	144	6	19	8	1.625	20	169
No	Presence	Xiashehu	G1	bf6	96	4.5	144	6	11	6	0.833333	14	79
No	Presence	Xiashehu	G1	bf7	96	4.5	144	6	17	7	1.57143	17	200
No	Presence	Zhongshenhu	G1	1	84	4	156	6.5	18	7	1.64286	20	92
No	Presence	Zhongshenhu	G1	2	108	5	156	6.5	17	7	1.5	21	138
No	Presence	Zhongshenhu	G1	3	96	4.5	156	6.5	23	9	1.83333	24	103
No	Presence	Zhongshenhu	G1	4	72	3.5	132	5.5	19	8	1.6875	20	188
No	Presence	Zhongshenhu	G1	5	84	4	132	5.5	14	5	1.7	15	163
No	Presence	Zhongshenhu	G1	6	108	5	156	6.5	22	9	1.72222	25	129
No	Presence	Zhongshenhu	G1	7	132	6	180	7.5	19	7	1.64286	21	224
No	Presence	Zhongshenhu	G1	8	72	3.5	132	5.5	17	7	1.64286	19	177
No	Presence	Zhongshenhu	G1	9	84	4	132	5.5	19	8	1.6875	19	228
No	Presence	Zhongshenhu	G1	10	108	5	156	6.5	13	4	1.625	13	89
No	Presence	Zhongshenhu	G1	11	132	6	180	7.5	21	8	1.6875	21	238
No	Presence	Zhongshenhu	G1	12	108	5	156	6.5	26	11	1.77273	32	44
No	Presence	Zhongshenhu	G1	13	108	5	156	6.5	19	7	1.78571	20	99
No	Presence	Zhongshenhu	G1	14	84	4	132	5.5	21	9	1.72222	22	256
No	Presence	Zhongshenhu	G1	15	108	5	156	6.5	20	8	1.6875	21	226
No	Presence	Zhongshenhu	G1	16	108	5	156	6.5	23	9	1.83333	27	76
No	Presence	Zhongshenhu	G1	17	108	5	156	6.5	24	8	2.1875	27	82
No	Presence	Zhongshenhu	G1	18	108	5	156	6.5	16	6	1.58333	17	59
No	Presence	Zhongshenhu	G1	19	108	5	156	6.5	20	8	1.6875	20	145
No	Presence	Zhongshenhu	G1	20	108	5	156	6.5	11	3	1.5	13	67
No	Presence	Zhongshenhu	G1	21	108	5	NA	NA	NA	NA	NA	NA	NA
No	Presence	Zhongshenhu	G1	22	108	5	NA	NA	NA	NA	NA	NA	NA
No	Presence	Zhongshenhu	G1	23	108	5	NA	NA	NA	NA	NA	NA	NA
No	Presence	Zhongshenhu	G1	24	108	5	NA	NA	NA	NA	NA	NA	NA
No	Presence	Zhongshenhu	G1	25	108	5	NA	NA	NA	NA	NA	NA	NA
No	Presence	Zhongshenhu	G1	26	108	5	NA	NA	NA	NA	NA	NA	NA
Yes	Absence	Huanzihu	G1	1	96	4.5	144	6	6	1	0	10	15
Yes	Absence	Huanzihu	G1	2	96	4.5	144	6	31	14	1.78571	33	420
Yes	Absence	Huanzihu	G1	3	96	4.5	144	6	26	11	1.81818	27	343
Yes	Absence	Huanzihu	G1	4	96	4.5	144	6	29	13	1.76923	31	441
Yes	Absence	Huanzihu	G1	5	96	4.5	144	6	NA	NA	NA	NA	105
Yes	Absence	Huanzihu	G1	6	96	4.5	144	6	27	12	1.75	27	415
Yes	Absence	Huanzihu	G1	7	96	4.5	144	6	16	6	1.66667	16	193
Yes	Absence	Huanzihu	G1	8	96	4.5	144	6	25	11	1.72727	27	329
Yes	Absence	Huanzihu	G1	9	108	5	144	6	27	12	1.75	28	401
Yes	Absence	Huanzihu	G1	10	84	4	144	6	22	9	1.77778	22	225
Yes	Absence	Huanzihu	G1	11	96	4.5	144	6	34	15	1.86667	35	447
Yes	Absence	Huanzihu	G1	12	96	4.5	144	6	29	13	1.76923	30	403
Yes	Absence	Huanzihu	G1	13	96	4.5	144	6	31	14	1.78571	32	457
Yes	Absence	Huanzihu	G1	14	96	4.5	144	6	31	14	1.78571	31	428
Yes	Absence	Huanzihu	G1	15	96	4.5	192	8	16	6	1.33333	16	175
Yes	Absence	Huanzihu	G1	16	144	6.5	144	6	30	12	2	32	105
Yes	Absence	Huanzihu	G1	17	96	4.5	144	6	27	12	1.75	27	433
Yes	Absence	Huanzihu	G1	18	96	4.5	144	6	34	16	1.75	36	500
Yes	Absence	Huanzihu	G1	19	96	4.5	144	6	29	14	1.64286	32	457
Yes	Absence	Huanzihu	G1	20	96	4.5	144	6	29	14	1.64286	33	475
Yes	Absence	Huanzihu	G1	21	96	4.5	NA	NA	NA	NA	NA	NA	NA
Yes	Absence	Huanzihu	G1	22	96	4.5	NA	NA	NA	NA	NA	NA	NA
Yes	Absence	Huanzihu	G1	23	96	4.5	NA	NA	NA	NA	NA	NA	NA
Yes	Absence	Huanzihu	G1	24	96	4.5	NA	NA	NA	NA	NA	NA	NA
Yes	Absence	Huanzihu	G1	25	96	4.5	NA	NA	NA	NA	NA	NA	NA
Yes	Absence	Huanzihu	G1	26	132	6	NA	NA	NA	NA	NA	NA	NA
No	Absence	Luhu	G1	1	108	5	180	7.5	23	5	3.1	24	0
No	Absence	Luhu	G1	2	84	4	132	5.5	18	3	4.16667	20	14
No	Absence	Luhu	G1	3	84	4	132	5.5	23	6	2.91667	24	11
No	Absence	Luhu	G1	4	72	3.5	108	4.5	20	8	1.9375	23	123
No	Absence	Luhu	G1	5	132	6	156	6.5	17	7	1.5	19	113
No	Absence	Luhu	G1	6	96	4.5	180	7.5	18	7	1.5	19	223
No	Absence	Luhu	G1	7	96	4.5	132	5.5	20	8	1.8125	21	191
No	Absence	Luhu	G1	8	96	4.5	156	6.5	19	7	1.78571	19	155
No	Absence	Luhu	G1	9	96	4.5	132	5.5	19	8	1.6875	19	225
No	Absence	Luhu	G1	10	96	4.5	132	5.5	8	2	1.25	16	17
No	Absence	Luhu	G1	11	84	4	132	5.5	21	9	1.72222	24	246
No	Absence	Luhu	G1	12	84	4	132	5.5	20	8	1.8125	21	267
No	Absence	Luhu	G1	13	84	4	132	5.5	21	9	1.72222	22	287
No	Absence	Luhu	G1	14	84	4	132	5.5	18	7	1.78571	19	195
No	Absence	Luhu	G1	15	84	4	132	5.5	8	2	1.25	16	14
No	Absence	Luhu	G1	16	96	4.5	156	6.5	20	8	1.6875	23	162
No	Absence	Luhu	G1	17	96	4.5	132	5.5	18	7	1.78571	19	126
No	Absence	Luhu	G1	18	96	4.5	156	6.5	18	7	1.64286	19	187
No	Absence	Luhu	G1	19	96	4.5	156	6.5	18	7	1.64286	19	193
No	Absence	Luhu	G1	20	96	4.5	156	6.5	20	8	1.6875	20	220
No	Absence	Luhu	G1	21	84	4	NA	NA	NA	NA	NA	NA	NA
No	Absence	Luhu	G1	22	96	4.5	NA	NA	NA	NA	NA	NA	NA
No	Absence	Luhu	G1	23	96	4.5	NA	NA	NA	NA	NA	NA	NA
No	Absence	Luhu	G1	24	84	4	NA	NA	NA	NA	NA	NA	NA
No	Absence	Luhu	G1	25	84	4	NA	NA	NA	NA	NA	NA	NA
No	Absence	Luhu	G1	26	84	4	NA	NA	NA	NA	NA	NA	NA
Yes	Absence	Neishahu	G1	1	84	4	144	6	28	13	1.69231	29	72
Yes	Absence	Neishahu	G1	2	84	4	144	6	10	3	1.33333	10	26
Yes	Absence	Neishahu	G1	3	NA	NA	NA	NA	NA	NA	NA	NA	NA
Yes	Absence	Neishahu	G1	4	96	4.5	120	5	27	13	1.69231	32	104
Yes	Absence	Neishahu	G1	5	72	3.5	144	6	26	12	1.66667	17	40
Yes	Absence	Neishahu	G1	6	84	4	144	6	27	13	1.61538	30	75
Yes	Absence	Neishahu	G1	7	96	4.5	144	6	30	14	1.71429	35	86
Yes	Absence	Neishahu	G1	8	96	4.5	144	6	22	10	1.6	23	62
Yes	Absence	Neishahu	G1	9	72	3.5	120	5	17	8	1.5	18	114
Yes	Absence	Neishahu	G1	10	72	3.5	144	6	10	3	1.33333	10	149
Yes	Absence	Neishahu	G1	11	72	3.5	144	6	27	13	1.61538	30	35
Yes	Absence	Neishahu	G1	12	72	3.5	120	5	27	13	1.69231	32	98
Yes	Absence	Neishahu	G1	13	72	3.5	120	5	26	12	1.75	27	124
Yes	Absence	Neishahu	G1	14	72	3.5	144	6	29	13	1.76923	30	84
Yes	Absence	Neishahu	G1	15	96	4.5	144	6	26	12	1.66667	29	44
Yes	Absence	Neishahu	G1	16	96	4.5	120	5	18	9	1.44444	20	92
Yes	Absence	Wenhuagong	G1	1	96	4.5	144	6	35	17	1.70588	40	368
Yes	Absence	Wenhuagong	G1	2	96	4.5	144	6	32	14	1.85714	34	236
Yes	Absence	Wenhuagong	G1	3	84	4	120	5	34	16	1.8125	38	131
Yes	Absence	Wenhuagong	G1	4	96	4.5	144	6	35	16	1.8125	41	169
Yes	Absence	Wenhuagong	G1	5	96	4.5	168	7	34	16	1.6875	35	163
Yes	Absence	Wenhuagong	G1	6	84	4	120	5	32	15	1.8	33	237
Yes	Absence	Wenhuagong	G1	7	108	5	168	7	37	18	1.66667	39	134
Yes	Absence	Wenhuagong	G1	8	84	4	120	5	29	15	1.6	30	324
Yes	Absence	Wenhuagong	G1	9	108	5	168	7	33	15	1.73333	40	269
Yes	Absence	Wenhuagong	G1	10	108	5	168	7	35	15	1.86667	37	163
Yes	Absence	Wenhuagong	G1	11	108	5	168	7	31	16	1.5	34	158
Yes	Absence	Wenhuagong	G1	12	108	5	168	7	35	15	1.86667	39	132
Yes	Absence	Wenhuagong	G1	13	120	5.5	168	7	41	20	1.7	48	407
Yes	Absence	Wenhuagong	G1	14	96	4.5	144	6	37	17	1.82353	42	281
Yes	Absence	Wenhuagong	G1	15	96	4.5	144	6	23	10	1.7	23	207
Yes	Absence	Wenhuagong	G1	16	84	4	120	5	13	5	1.6	13	101
Yes	Absence	Wenhuagong	G1	17	84	4	120	5	19	8	1.75	19	160
Yes	Absence	Wenhuagong	G1	18	96	4.5	144	6	27	12	1.75	27	287
Yes	Absence	Wenhuagong	G1	19	NA	NA	NA	NA	NA	NA	NA	NA	NA
Yes	Absence	Wenhuagong	G1	20	96	4.5	144	6	35	15	1.93333	47	444
Yes	Absence	Wenhuagong	G1	21	84	4	NA	NA	NA	NA	NA	NA	NA
Yes	Absence	Wenhuagong	G1	22	84	4	NA	NA	NA	NA	NA	NA	NA
Yes	Absence	Wenhuagong	G1	23	96	4.5	NA	NA	NA	NA	NA	NA	NA
Yes	Absence	Wenhuagong	G1	24	96	4.5	NA	NA	NA	NA	NA	NA	NA
Yes	Absence	Wenhuagong	G1	25	NA	NA	NA	NA	NA	NA	NA	NA	NA
Yes	Absence	Wenhuagong	G1	26	NA	NA	NA	NA	NA	NA	NA	NA	NA
No	Absence	Xiashehu	G1	1	NA	NA	NA	NA	NA	NA	NA	NA	0
No	Absence	Xiashehu	G1	2	NA	NA	NA	NA	NA	NA	NA	NA	0
No	Absence	Xiashehu	G1	3	NA	NA	NA	NA	NA	NA	NA	NA	0
No	Absence	Xiashehu	G1	4	NA	NA	NA	NA	NA	NA	NA	NA	0
No	Absence	Xiashehu	G1	5	96	4.5	144	6	22	10	1.6	22	208
No	Absence	Xiashehu	G1	6	72	3.5	120	5	21	11	1.45455	21	216
No	Absence	Xiashehu	G1	7	72	3.5	120	5	20	9	1.66667	21	260
No	Absence	Xiashehu	G1	8	72	3.5	120	5	20	9	1.66667	22	214
No	Absence	Xiashehu	G1	9	72	3.5	120	5	19	7	2	21	35
No	Absence	Xiashehu	G1	10	72	3.5	120	5	17	7	1.71429	17	175
No	Absence	Xiashehu	G1	11	NA	NA	NA	NA	NA	NA	NA	NA	NA
No	Absence	Xiashehu	G1	12	NA	NA	NA	NA	NA	NA	NA	NA	NA
No	Absence	Xiashehu	G1	13	72	3.5	120	5	18	8	1.625	20	231
No	Absence	Xiashehu	G1	14	84	4	144	6	21	9	1.66667	22	272
No	Absence	Xiashehu	G1	15	NA	NA	NA	NA	NA	NA	NA	NA	NA
No	Absence	Xiashehu	G1	16	NA	NA	NA	NA	NA	NA	NA	NA	NA
No	Absence	Xiashehu	G1	17	72	3.5	120	5	22	10	1.7	23	261
No	Absence	Xiashehu	G1	18	72	3.5	120	5	20	9	1.66667	22	219
No	Absence	Xiashehu	G1	19	72	3.5	120	5	16	7	1.57143	18	158
No	Absence	Xiashehu	G1	20	72	3.5	120	5	24	11	1.72727	24	271
No	Absence	Xiashehu	G1	21	NA	NA	NA	NA	NA	NA	NA	NA	NA
No	Absence	Xiashehu	G1	22	NA	NA	NA	NA	NA	NA	NA	NA	NA
No	Absence	Xiashehu	G1	23	72	3.5	NA	NA	NA	NA	NA	NA	NA
No	Absence	Xiashehu	G1	24	72	3.5	NA	NA	NA	NA	NA	NA	NA
No	Absence	Xiashehu	G1	25	72	3.5	NA	NA	NA	NA	NA	NA	NA
No	Absence	Xiashehu	G1	26	72	3.5	NA	NA	NA	NA	NA	NA	NA
No	Absence	Xiashehu	G1	bf1	84	4	120	5	27	13	1.69231	29	232
No	Absence	Xiashehu	G1	bf2	84	4	120	5	19	8	1.75	20	194
No	Absence	Xiashehu	G1	bf3	84	4	120	5	20	9	1.66667	21	213
No	Absence	Xiashehu	G1	bf4	72	3.5	120	5	22	11	1.54545	23	263
No	Absence	Xiashehu	G1	bf5	96	4.5	144	6	10	3	1.33333	12	38
No	Absence	Xiashehu	G1	bf6	96	4.5	144	6	14	5	1.6	15	60
No	Absence	Xiashehu	G1	bf7	96	4.5	144	6	15	6	1.5	18	32
No	Absence	Zhongshenhu	G1	1	84	4	120	5	12	5	1.4	13	150
No	Absence	Zhongshenhu	G1	2	96	4.5	120	5	15	6	1.66667	16	137
No	Absence	Zhongshenhu	G1	3	84	4	120	5	12	5	1.4	15	128
No	Absence	Zhongshenhu	G1	4	84	4	144	6	21	5	3	21	25
No	Absence	Zhongshenhu	G1	5	96	4.5	144	6	11	2	2.5	11	16
No	Absence	Zhongshenhu	G1	6	96	4.5	120	5	11	4	1.5	15	3
No	Absence	Zhongshenhu	G1	7	84	4	120	5	12	5	1.4	16	128
No	Absence	Zhongshenhu	G1	8	84	4	120	5	15	6	1.66667	15	120
No	Absence	Zhongshenhu	G1	9	96	4.5	120	5	17	8	1.5	19	128
No	Absence	Zhongshenhu	G1	10	84	4	120	5	11	4	1.5	12	104
No	Absence	Zhongshenhu	G1	11	96	4.5	120	5	21	10	1.6	6	57
No	Absence	Zhongshenhu	G1	12	96	4.5	120	5	12	5	1.4	15	127
No	Absence	Zhongshenhu	G1	13	84	4	120	5	23	11	1.63636	6	11
No	Absence	Zhongshenhu	G1	14	84	4	120	5	20	9	1.66667	22	28
No	Absence	Zhongshenhu	G1	15	96	4.5	120	5	15	6	1.66667	15	118
No	Absence	Zhongshenhu	G1	16	84	4	120	5	11	4	1.5	12	64
No	Absence	Zhongshenhu	G1	17	84	4	120	5	11	4	1.5	13	17
No	Absence	Zhongshenhu	G1	18	84	4	120	5	12	5	1.4	15	125
No	Absence	Zhongshenhu	G1	19	84	4	120	5	15	7	1.42857	15	114
No	Absence	Zhongshenhu	G1	20	72	3.5	120	5	16	8	1.375	19	103
Yes	Presence	Huanzihu	G2	1	72	3.5	120	5	NA	NA	NA	NA	NA
Yes	Presence	Huanzihu	G2	2	72	3.5	120	5	30	14	1.78571	30	493
Yes	Presence	Huanzihu	G2	3	84	4	120	5	30	14	1.78571	30	488
Yes	Presence	Huanzihu	G2	4	72	3.5	120	5	29	14	1.71429	29	481
Yes	Presence	Huanzihu	G2	5	72	3.5	120	5	27	13	1.69231	28	478
Yes	Presence	Huanzihu	G2	6	72	3.5	120	5	27	13	1.69231	30	407
Yes	Presence	Huanzihu	G2	7	72	3.5	120	5	29	14	1.71429	30	499
Yes	Presence	Huanzihu	G2	8	72	3.5	120	5	29	14	1.71429	31	504
Yes	Presence	Huanzihu	G2	9	72	3.5	120	5	27	13	1.69231	28	446
Yes	Presence	Huanzihu	G2	10	84	4	120	5	20	9	1.66667	21	254
Yes	Presence	Huanzihu	G2	11	NA	NA	NA	NA	NA	NA	NA	NA	NA
Yes	Presence	Huanzihu	G2	12	72	3.5	120	5	10	4	1.25	10	76
Yes	Presence	Huanzihu	G2	13	72	3.5	120	5	29	14	1.71429	30	427
Yes	Presence	Huanzihu	G2	14	84	4	120	5	25	12	1.66667	26	345
Yes	Presence	Huanzihu	G2	15	72	3.5	120	5	29	14	1.71429	30	475
Yes	Presence	Huanzihu	G2	16	72	3.5	120	5	17	8	1.5	18	258
Yes	Presence	Huanzihu	G2	17	72	3.5	120	5	29	14	1.71429	30	518
Yes	Presence	Huanzihu	G2	18	84	4	120	5	5	1	0	7	11
Yes	Presence	Huanzihu	G2	19	84	4	120	5	29	14	1.71429	31	470
Yes	Presence	Huanzihu	G2	20	72	3.5	120	5	29	14	1.71429	31	467
Yes	Presence	Huanzihu	G2	21	72	3.5	NA	NA	NA	NA	NA	NA	NA
Yes	Presence	Huanzihu	G2	22	84	4	NA	NA	NA	NA	NA	NA	NA
Yes	Presence	Huanzihu	G2	23	72	3.5	NA	NA	NA	NA	NA	NA	NA
Yes	Presence	Huanzihu	G2	24	72	3.5	NA	NA	NA	NA	NA	NA	NA
Yes	Presence	Huanzihu	G2	25	72	3.5	NA	NA	NA	NA	NA	NA	NA
Yes	Presence	Huanzihu	G2	26	72	3.5	NA	NA	NA	NA	NA	NA	NA
Yes	Presence	Huanzihu	G2	bf1	72	3.5	120	5	27	13	1.69231	28	508
No	Presence	Luhu	G2	2	96	4.5	144	6	15	6	1.5	17	161
No	Presence	Luhu	G2	3	NA	NA	NA	NA	NA	NA	NA	NA	NA
No	Presence	Luhu	G2	4	96	4.5	120	5	15	9	1.11111	15	131
No	Presence	Luhu	G2	7	96	4.5	144	6	17	8	1.375	18	175
No	Presence	Luhu	G2	8	NA	NA	NA	NA	NA	NA	NA	NA	NA
No	Presence	Luhu	G2	10	120	5.5	168	7	18	7	1.57143	19	190
No	Presence	Luhu	G2	12	84	4	120	5	20	9	1.66667	20	192
No	Presence	Luhu	G2	13	120	5.5	168	7	16	7	1.28571	17	162
No	Presence	Luhu	G2	14	96	4.5	120	5	16	6	1.83333	20	11
No	Presence	Luhu	G2	15	NA	NA	NA	NA	NA	NA	NA	NA	NA
No	Presence	Luhu	G2	16	144	6.5	168	7	18	8	1.375	19	190
No	Presence	Luhu	G2	17	96	4.5	144	6	16	5	2	21	0
No	Presence	Luhu	G2	18	72	3.5	120	5	NA	NA	NA	NA	32
No	Presence	Luhu	G2	19	96	4.5	120	5	20	7	2.14286	21	14
No	Presence	Luhu	G2	20	96	4.5	120	5	10	3	1.66667	12	11
No	Presence	Luhu	G2	21	96	4.5	NA	NA	NA	NA	NA	NA	NA
No	Presence	Luhu	G2	22	96	4.5	NA	NA	NA	NA	NA	NA	NA
No	Presence	Luhu	G2	23	NA		NA	NA	NA	NA	NA	NA	NA
No	Presence	Luhu	G2	24	96	4.5	NA	NA	NA	NA	NA	NA	NA
No	Presence	Luhu	G2	25	NA	NA	NA	NA	NA	NA	NA	NA	NA
No	Presence	Luhu	G2	26	72	3.5	NA	NA	NA	NA	NA	NA	NA
No	Presence	Luhu	G2	bf1	96	4.5	144	6	13	4	1.75	18	8
No	Presence	Luhu	G2	bf2	96	4.5	144	6	14	6	1.33333	15	32
No	Presence	Luhu	G2	bf3	96	4.5	144	6	19	8	1.625	20	252
No	Presence	Luhu	G2	bf4	96	4.5	144	6	6	1	NA	7	7
No	Presence	Luhu	G2	bf5	72	3.5	96	4	19	9	1.66667	21	260
No	Presence	Luhu	G2	bf6	96	4.5	144	6	19	8	1.625	21	48
Yes	Presence	Neishahu	G2	1	72	3.5	120	5	23	11	1.63636	27	61
Yes	Presence	Neishahu	G2	2	72	3.5	120	5	27	14	1.57143	33	46
Yes	Presence	Neishahu	G2	3	72	3.5	120	5	23	11	1.63636	26	121
Yes	Presence	Neishahu	G2	4	72	3.5	120	5	26	12	1.75	29	75
Yes	Presence	Neishahu	G2	6	72	3.5	144	6	24	11	1.63636	27	104
Yes	Presence	Neishahu	G2	7	72	3.5	144	6	18	7	1.71429	19	50
Yes	Presence	Neishahu	G2	8	72	3.5	192	8	24	10	1.6	26	17
Yes	Presence	Neishahu	G2	9	72	3.5	120	5	18	7	1.85714	20	66
Yes	Presence	Neishahu	G2	10	72	3.5	120	5	22	10	1.7	23	41
Yes	Presence	Neishahu	G2	11	72	3.5	144	6	26	12	1.66667	27	17
Yes	Presence	Neishahu	G2	12	72	3.5	96	4	26	11	2	28	100
Yes	Presence	Neishahu	G2	13	72	3.5	120	5	23	11	1.63636	27	103
Yes	Presence	Neishahu	G2	14	72	3.5	120	5	21	8	2	25	10
Yes	Presence	Neishahu	G2	15	72	3.5	120	5	23	11	1.63636	26	44
Yes	Presence	Neishahu	G2	16	72	3.5	120	5	25	12	1.66667	27	97
Yes	Presence	Wenhuagong	G2	1	NA	NA	NA	NA	NA	NA	NA	NA	NA
Yes	Presence	Wenhuagong	G2	2	96	4.5	144	6	39	18	1.83333	41	246
Yes	Presence	Wenhuagong	G2	3	NA	NA	NA	NA	NA	NA	NA	NA	NA
Yes	Presence	Wenhuagong	G2	4	NA	NA	NA	NA	NA	NA	NA	NA	NA
Yes	Presence	Wenhuagong	G2	5	NA	NA	NA	NA	NA	NA	NA	NA	NA
Yes	Presence	Wenhuagong	G2	6	NA	NA	NA	NA	NA	NA	NA	NA	NA
Yes	Presence	Wenhuagong	G2	7	96	4.5	144	6	32	15	1.73333	32	263
Yes	Presence	Wenhuagong	G2	8	72	3.5	144	6	34	17	1.64706	36	142
Yes	Presence	Wenhuagong	G2	9	NA	NA	NA	NA	NA	NA	NA	NA	NA
Yes	Presence	Wenhuagong	G2	10	NA	NA	NA	NA	NA	NA	NA	NA	NA
Yes	Presence	Wenhuagong	G2	11	96	4.5	168	7	40	18	1.83333	43	79
Yes	Presence	Wenhuagong	G2	12	96	4.5	144	6	36	17	1.76471	43	331
Yes	Presence	Wenhuagong	G2	13	96	4.5	144	6	34	14	2	34	190
Yes	Presence	Wenhuagong	G2	14	96	4.5	144	6	31	16	1.5625	32	233
Yes	Presence	Wenhuagong	G2	15	96	4.5	144	6	35	18	1.61111	36	317
Yes	Presence	Wenhuagong	G2	16	96	4.5	144	6	35	16	1.8125	36	344
Yes	Presence	Wenhuagong	G2	17	NA	NA	NA	NA	NA	NA	NA	NA	NA
Yes	Presence	Wenhuagong	G2	18	NA	NA	NA	NA	NA	NA	NA	NA	NA
Yes	Presence	Wenhuagong	G2	19	96	4.5	144	6	9	3	1	9	40
Yes	Presence	Wenhuagong	G2	20	NA	NA	NA	NA	NA	NA	NA	NA	NA
Yes	Presence	Wenhuagong	G2	21	72	3.5	NA	NA	NA	NA	NA	NA	NA
Yes	Presence	Wenhuagong	G2	22	NA	NA	NA	NA	NA	NA	NA	NA	NA
Yes	Presence	Wenhuagong	G2	23	NA	NA	NA	NA	NA	NA	NA	NA	NA
Yes	Presence	Wenhuagong	G2	24	96	4.5	NA	NA	NA	NA	NA	NA	NA
Yes	Presence	Wenhuagong	G2	25	96	4.5	NA	NA	NA	NA	NA	NA	NA
Yes	Presence	Wenhuagong	G2	26	96	4.5	NA	NA	NA	NA	NA	NA	NA
No	Presence	Xiashehu	G2	5	NA	NA	NA	NA	NA	NA	NA	NA	NA
No	Presence	Xiashehu	G2	6	NA	NA	NA	NA	NA	NA	NA	NA	NA
No	Presence	Xiashehu	G2	7	NA	NA	NA	NA	NA	NA	NA	NA	NA
No	Presence	Xiashehu	G2	8	NA	NA	NA	NA	NA	NA	NA	NA	NA
No	Presence	Xiashehu	G2	9	NA	NA	NA	NA	NA	NA	NA	NA	NA
No	Presence	Xiashehu	G2	10	NA	NA	NA	NA	NA	NA	NA	NA	NA
No	Presence	Xiashehu	G2	13	72	3.5	120	5	10	5	1	11	102
No	Presence	Xiashehu	G2	14	NA	NA	NA	NA	NA	NA	NA	NA	NA
No	Presence	Xiashehu	G2	17	NA	NA	NA	NA	NA	NA	NA	NA	NA
No	Presence	Xiashehu	G2	18	NA	NA	NA	NA	NA	NA	NA	NA	NA
No	Presence	Xiashehu	G2	19	72	3.5	120	5	24	12	1.58333	27	233
No	Presence	Xiashehu	G2	20	NA	NA	NA	NA	NA	NA	NA	NA	NA
No	Presence	Xiashehu	G2	bf2	72	3.5	120	5	20	9	1.66667	21	304
No	Presence	Xiashehu	G2	bf3	72	3.5	120	5	8	2	1.5	8	24
No	Presence	Xiashehu	G2	bf4	NA	NA	NA	NA	NA	NA	NA	NA	NA
No	Presence	Xiashehu	G2	bf5	NA	NA	NA	NA	NA	NA	NA	NA	NA
No	Presence	Xiashehu	G2	bf6	84	4	144	6	19	8	1.625	21	239
No	Presence	Xiashehu	G2	bf7	72	3.5	120	5	20	8	1.875	21	214
No	Presence	Xiashehu	G2	b1	84	4	120	5	30	15	1.66667	31	271
No	Presence	Xiashehu	G2	b2	72	3.5	120	5	8	4	0.75	9	58
No	Presence	Xiashehu	G2	b3	84	4	120	5	26	13	1.61538	27	168
No	Presence	Xiashehu	G2	b4	72	3.5	120	5	20	9	1.66667	21	310
No	Presence	Xiashehu	G2	b5	72	3.5	120	5	15	6	1.66667	16	117
No	Presence	Xiashehu	G2	b6	72	3.5	120	5	21	9	1.77778	21	246
No	Presence	Zhongshenhu	G2	1	84	4	120	5	21	11	1.45455	25	14
No	Presence	Zhongshenhu	G2	2	96	4.5	144	6	17	7	1.57143	20	130
No	Presence	Zhongshenhu	G2	3	84	4	144	6	25	11	1.72727	28	32
No	Presence	Zhongshenhu	G2	4	84	4	120	5	20	10	1.5	21	225
No	Presence	Zhongshenhu	G2	5	84	4	120	5	19	8	1.75	21	172
No	Presence	Zhongshenhu	G2	6	108	5	144	6	15	7	1.28571	17	38
No	Presence	Zhongshenhu	G2	7	96	4.5	NA	NA	NA	NA	NA	NA	NA
No	Presence	Zhongshenhu	G2	8	84	4	120	5	14	2	4.5	8	35
No	Presence	Zhongshenhu	G2	9	84	4	144	6	15	6	1.5	16	155
No	Presence	Zhongshenhu	G2	10	72	3.5	120	5	7	2	1	9	23
No	Presence	Zhongshenhu	G2	11	96	4.5	144	6	17	3	3.66667	25	35
No	Presence	Zhongshenhu	G2	12	84	4	120	5	19	8	1.75	20	12
No	Presence	Zhongshenhu	G2	13	84	4	168	7	21	8	1.75	22	96
No	Presence	Zhongshenhu	G2	14	84	4	120	5	21	9	1.77778	22	246
No	Presence	Zhongshenhu	G2	15	108	5	168	7	22	9	1.66667	23	300
No	Presence	Zhongshenhu	G2	16	84	4	144	6	10	3	1.33333	10	12
No	Presence	Zhongshenhu	G2	17	96	4.5	144	6	13	4	1.75	16	1
No	Presence	Zhongshenhu	G2	18	72	3.5	120	5	20	9	1.66667	22	5
No	Presence	Zhongshenhu	G2	19	72	3.5	120	5	20	10	1.5	22	230
No	Presence	Zhongshenhu	G2	20	84	4	144	6	20	9	1.55556	22	64
No	Presence	Zhongshenhu	G2	21	84	4	NA	NA	NA	NA	NA	NA	0
No	Presence	Zhongshenhu	G2	22	96	4.5	NA	NA	NA	NA	NA	NA	NA
No	Presence	Zhongshenhu	G2	23	84	4	NA	NA	NA	NA	NA	NA	NA
No	Presence	Zhongshenhu	G2	24	96	4.5	NA	NA	NA	NA	NA	NA	NA
No	Presence	Zhongshenhu	G2	25	84	4	NA	NA	NA	NA	NA	NA	NA
No	Presence	Zhongshenhu	G2	26	108	5	NA	NA	NA	NA	NA	NA	NA
Yes	Absence	Huanzihu	G2	2	84	4	120	5	31	15	1.73333	32	422
Yes	Absence	Huanzihu	G2	3	84	4	120	5	30	14	1.78571	31	492
Yes	Absence	Huanzihu	G2	4	84	4	120	5	28	13	1.76923	29	426
Yes	Absence	Huanzihu	G2	5	108	5	144	6	29	13	1.76923	32	395
Yes	Absence	Huanzihu	G2	6	84	4	120	5	30	14	1.78571	30	454
Yes	Absence	Huanzihu	G2	7	84	4	120	5	23	11	1.63636	24	338
Yes	Absence	Huanzihu	G2	8	72	3.5	120	5	26	12	1.75	27	391
Yes	Absence	Huanzihu	G2	9	84	4	144	6	30	14	1.71429	31	427
Yes	Absence	Huanzihu	G2	10	84	4	120	5	27	13	1.69231	29	406
Yes	Absence	Huanzihu	G2	11	96	4.5	144	6	31	14	1.78571	32	469
Yes	Absence	Huanzihu	G2	12	84	4	120	5	30	14	1.78571	21	457
Yes	Absence	Huanzihu	G2	13	96	4.5	144	6	31	14	1.78571	32	479
Yes	Absence	Huanzihu	G2	14	84	4	120	5	30	14	1.78571	21	438
Yes	Absence	Huanzihu	G2	15	84	4	120	5	30	14	1.78571	21	538
Yes	Absence	Huanzihu	G2	17	84	4	120	5	30	14	1.78571	30	486
Yes	Absence	Huanzihu	G2	18	84	4	120	5	28	13	1.76923	30	427
Yes	Absence	Huanzihu	G2	19	84	4	120	5	28	13	1.76923	29	480
Yes	Absence	Huanzihu	G2	20	96	4.5	144	6	31	15	1.66667	31	407
Yes	Absence	Huanzihu	G2	bf1	72	3.5	120	5	14	6	1.5	15	165
Yes	Absence	Huanzihu	G2	bf2	84	4	120	5	28	13	1.76923	29	436
Yes	Absence	Huanzihu	G2	21	84	4	NA	NA	NA	NA	NA	NA	NA
Yes	Absence	Huanzihu	G2	22	84	4	NA	NA	NA	NA	NA	NA	NA
Yes	Absence	Huanzihu	G2	23	84	4	NA	NA	NA	NA	NA	NA	NA
Yes	Absence	Huanzihu	G2	24	84	4	NA	NA	NA	NA	NA	NA	NA
Yes	Absence	Huanzihu	G2	25	84	4	NA	NA	NA	NA	NA	NA	NA
Yes	Absence	Huanzihu	G2	26	108	5	NA	NA	NA	NA	NA	NA	NA
No	Absence	Luhu	G2	4	96	4.5	144	6	18	10	1.2	20	169
No	Absence	Luhu	G2	6	96	4.5	144	6	NA	NA	NA	NA	90
No	Absence	Luhu	G2	7	96	4.5	144	6	27	12	1.75	28	298
No	Absence	Luhu	G2	8	72	3.5	120	5	14	6	1.5	16	45
No	Absence	Luhu	G2	9	96	4.5	144	6	17	7	1.57143	18	235
No	Absence	Luhu	G2	11	96	4.5	144	6	27	12	1.75	27	297
No	Absence	Luhu	G2	12	96	4.5	144	6	26	12	1.66667	26	279
No	Absence	Luhu	G2	13	96	4.5	144	6	13	5	1.4	13	78
No	Absence	Luhu	G2	14	96	4.5	168	7	15	6	1.33333	17	0
No	Absence	Luhu	G2	16	72	3.5	120	5	13	6	1.33333	13	32
No	Absence	Luhu	G2	17	120	5.5	168	7	21	8	1.75	26	21
No	Absence	Luhu	G2	18	72	3.5	120	5	15	6	1.66667	19	42
No	Absence	Luhu	G2	19	72	3.5	120	5	21	9	1.77778	24	16
No	Absence	Luhu	G2	20	72	3.5	120	5	20	9	1.66667	21	221
No	Absence	Luhu	G2	bf1	72	3.5	120	5	NA	NA	NA	NA	113
No	Absence	Luhu	G2	bf2	72	3.5	120	5	20	9	1.66667	23	49
No	Absence	Luhu	G2	bf3	72	3.5	120	5	22	10	1.7	23	306
No	Absence	Luhu	G2	bf4	72	3.5	120	5	NA	NA	NA	NA	23
No	Absence	Luhu	G2	bf5	72	3.5	120	5	14	6		14	5
No	Absence	Luhu	G2	21	144	6.5	NA	NA	NA	NA	NA	NA	NA
No	Absence	Luhu	G2	22	96	4.5	NA	NA	NA	NA	NA	NA	NA
No	Absence	Luhu	G2	23	96	4.5	NA	NA	NA	NA	NA	NA	NA
No	Absence	Luhu	G2	24	96	4.5	NA	NA	NA	NA	NA	NA	NA
No	Absence	Luhu	G2	25	96	4.5	NA	NA	NA	NA	NA	NA	NA
No	Absence	Luhu	G2	26	96	4.5	NA	NA	NA	NA	NA	NA	NA
Yes	Absence	Neishahu	G2	1	96	4.5	120	5	20	9	1.66667	21	55
Yes	Absence	Neishahu	G2	2	NA	NA	NA	NA	NA	NA	NA	NA	NA
Yes	Absence	Neishahu	G2	4	72	3.5	120	5	24	11	1.72727	25	44
Yes	Absence	Neishahu	G2	5	96	4.5	120	5	16	7	1.57143	18	30
Yes	Absence	Neishahu	G2	6	72	3.5	120	5	25	10	2	29	61
Yes	Absence	Neishahu	G2	7	120	5.5	144	6	17	7	1.57143	18	82
Yes	Absence	Neishahu	G2	8	72	3.5	120	5	24	11	1.72727	29	65
Yes	Absence	Neishahu	G2	9	72	3.5	120	5	21	10	1.6	22	118
Yes	Absence	Neishahu	G2	10	72	3.5	144	6	23	9	1.88889	31	26
Yes	Absence	Neishahu	G2	11	72	3.5	168	7	25	11	1.63636	28	103
Yes	Absence	Neishahu	G2	12	72	3.5	120	5	28	12	1.91667	32	45
Yes	Absence	Neishahu	G2	13	72	3.5	120	5	29	13	1.84615	32	86
Yes	Absence	Neishahu	G2	14	72	3.5	120	5	32	14	1.92857	34	36
Yes	Absence	Neishahu	G2	15	96	4.5	120	5	30	14	1.78571	35	75
Yes	Absence	Neishahu	G2	16	96	4.5	144	6	26	10	2	28	85
Yes	Absence	Wenhuagong	G2	1	108	5	144	6	34	15	1.86667	35	364
Yes	Absence	Wenhuagong	G2	2	96	4.5	144	6	33	15	1.8	37	288
Yes	Absence	Wenhuagong	G2	3	96	4.5	144	6	34	14	2	36	204
Yes	Absence	Wenhuagong	G2	4	96	4.5	144	6	36	16	1.875	37	170
Yes	Absence	Wenhuagong	G2	5	96	4.5	144	6	35	15	1.93333	36	333
Yes	Absence	Wenhuagong	G2	6	96	4.5	144	6	38	17	1.88235	39	194
Yes	Absence	Wenhuagong	G2	7	72	3.5	120	5	30	15	1.66667	34	103
Yes	Absence	Wenhuagong	G2	8	96	4.5	144	6	39	16	2.0625	42	304
Yes	Absence	Wenhuagong	G2	9	84	4	120	5	NA	NA	NA	NA	NA
Yes	Absence	Wenhuagong	G2	10	96	4.5	144	6	NA	NA	NA	NA	NA
Yes	Absence	Wenhuagong	G2	11	84	4	120	5	NA	NA	NA	NA	NA
Yes	Absence	Wenhuagong	G2	12	84	4	120	5	NA	NA	NA	NA	NA
Yes	Absence	Wenhuagong	G2	13	84	4	144	6	38	16	2	39	130
Yes	Absence	Wenhuagong	G2	14	96	4.5	144	6	34	15	1.86667	39	225
Yes	Absence	Wenhuagong	G2	15	96	4.5	144	6	36	16	1.875	37	273
Yes	Absence	Wenhuagong	G2	16	96	4.5	144	6	38	16	2	39	245
Yes	Absence	Wenhuagong	G2	17	96	4.5	144	6	33	15	1.8	34	169
Yes	Absence	Wenhuagong	G2	18	96	4.5	144	6	38	16	2	37	366
Yes	Absence	Wenhuagong	G2	19	NA	NA	NA	NA	NA	NA	NA	NA	NA
Yes	Absence	Wenhuagong	G2	20	96	4.5	144	6	34	15	1.86667	37	48
Yes	Absence	Wenhuagong	G2	bf1	96	4.5	144	6	37	16	1.9375	38	131
Yes	Absence	Wenhuagong	G2	21	96	4.5	NA	NA	NA	NA	NA	NA	NA
Yes	Absence	Wenhuagong	G2	22	96	4.5	NA	NA	NA	NA	NA	NA	NA
Yes	Absence	Wenhuagong	G2	23	96	4.5	NA	NA	NA	NA	NA	NA	NA
Yes	Absence	Wenhuagong	G2	24	96	4.5	NA	NA	NA	NA	NA	NA	NA
Yes	Absence	Wenhuagong	G2	25	96	4.5	NA	NA	NA	NA	NA	NA	NA
Yes	Absence	Wenhuagong	G2	26	96	4.5	NA	NA	NA	NA	NA	NA	NA
No	Absence	Xiashehu	G2	5	72	3.5	120	5	12	5	1.4	19	43
No	Absence	Xiashehu	G2	6	72	3.5	120	5	22	10	1.7	25	217
No	Absence	Xiashehu	G2	7	72	3.5	120	5	21	10	1.6	21	190
No	Absence	Xiashehu	G2	8	NA	NA	NA	NA	NA	NA	NA	NA	NA
No	Absence	Xiashehu	G2	10	72	3.5	120	5	22	10	1.7	23	250
No	Absence	Xiashehu	G2	13	72	3.5	120	5	22	10	1.7	22	262
No	Absence	Xiashehu	G2	14	84	4	120	5	15	6	1.66667	16	154
No	Absence	Xiashehu	G2	17	72	3.5	120	5	21	9	1.77778	21	236
No	Absence	Xiashehu	G2	18	72	3.5	120	5	22	10	1.7	24	271
No	Absence	Xiashehu	G2	19	NA	NA	NA	NA	NA	NA	NA	NA	NA
No	Absence	Xiashehu	G2	20	96	4.5	120	5	15	6	1.66667	15	163
No	Absence	Xiashehu	G2	21	72	3.5	NA	NA	NA	NA	NA	NA	NA
No	Absence	Xiashehu	G2	22	84	4	NA	NA	NA	NA	NA	NA	NA
No	Absence	Xiashehu	G2	23	72	3.5	NA	NA	NA	NA	NA	NA	NA
No	Absence	Xiashehu	G2	24	84	4	NA	NA	NA	NA	NA	NA	NA
No	Absence	Xiashehu	G2	b1	84	4	120	5	22	10	1.7	25	269
No	Absence	Xiashehu	G2	b2	84	4	120	5	20	9	1.66667	22	275
No	Absence	Xiashehu	G2	bf1	72	3.5	120	5	21	9	1.77778	22	230
No	Absence	Xiashehu	G2	bf2	96	4.5	120	5	15	5	2	13	128
No	Absence	Xiashehu	G2	bf3	NA	NA	NA	NA	NA	NA	NA	NA	NA
No	Absence	Xiashehu	G2	bf4	NA	NA	NA	NA	NA	NA	NA	NA	NA
No	Absence	Xiashehu	G2	bf5	72	3.5	120	5	23	11	1.63636	24	233
No	Absence	Xiashehu	G2	bf6	72	3.5	120	5	12	4	1.75	14	81
No	Absence	Xiashehu	G2	bf7	72	3.5	120	5	19	8	1.75	20	172
No	Absence	Zhongshenhu	G2	1	84	4	144	6	19	8	1.625	21	249
No	Absence	Zhongshenhu	G2	2	96	4.5	144	6	15	6	1.5	15	137
No	Absence	Zhongshenhu	G2	3	96	4.5	144	6	21	9	1.66667	23	205
No	Absence	Zhongshenhu	G2	7	96	4.5	144	6	15	6	1.5	15	148
No	Absence	Zhongshenhu	G2	8	96	4.5	144	6	15	6	1.5	15	125
No	Absence	Zhongshenhu	G2	9	96	4.5	144	6	15	6	1.5	15	143
No	Absence	Zhongshenhu	G2	10	84	4	144	6	NA	NA	NA	NA	113
No	Absence	Zhongshenhu	G2	11	96	4.5	144	6	15	6	1.5	15	67
No	Absence	Zhongshenhu	G2	12	96	4.5	144	6	15	6	1.5	15	139
No	Absence	Zhongshenhu	G2	13	96	4.5	144	6	15	6	1.5	15	31
No	Absence	Zhongshenhu	G2	14	84	4	144	6	23	10	1.7	28	70
No	Absence	Zhongshenhu	G2	15	96	4.5	144	6	15	6	1.5	15	127
No	Absence	Zhongshenhu	G2	16	96	4.5	144	6	13	6	1.16667	14	55
No	Absence	Zhongshenhu	G2	17	96	4.5	144	6	15	6	1.5	18	160
No	Absence	Zhongshenhu	G2	18	96	4.5	144	6	10	3	1.33333	10	52
No	Absence	Zhongshenhu	G2	19	84	4	144	6	15	6	1.5	15	116
No	Absence	Zhongshenhu	G2	20	96	4.5	144	6	9	3	1	9	41
No	Absence	Zhongshenhu	G2	bf1	96	4.5	NA	NA	NA	NA	NA	NA	NA
No	Absence	Zhongshenhu	G2	bf2	96	4.5	144	6	15	6	1.5	15	34
No	Absence	Zhongshenhu	G2	bf3	96	4.5	144	6	14	6	1.33333	15	85
Yes	Presence	Huanzihu	G3	1	72	3.5	96	4	19	10	1.5	20	333
Yes	Presence	Huanzihu	G3	2	72	3.5	120	5	20	10	1.5	24	310
Yes	Presence	Huanzihu	G3	3	72	3.5	120	5	18	10	1.3	20	284
Yes	Presence	Huanzihu	G3	4	72	3.5	120	5	22	11	1.54545	22	389
Yes	Presence	Huanzihu	G3	5	72	3.5	120	5	23	12	1.5	24	348
Yes	Presence	Huanzihu	G3	6	72	3.5	120	5	5	1	NA	5	12
Yes	Presence	Huanzihu	G3	7	72	3.5	120	5	21	11	1.45455	22	261
Yes	Presence	Huanzihu	G3	8	72	3.5	96	4	23	12	1.58333	24	381
Yes	Presence	Huanzihu	G3	9	72	3.5	96	4	18	9	1.55556	19	269
Yes	Presence	Huanzihu	G3	10	72	3.5	120	5	13	6	1.33333	14	164
Yes	Presence	Huanzihu	G3	11	60	3	96	4	21	11	1.54545	22	332
Yes	Presence	Huanzihu	G3	12	72	3.5	120	5	25	13	1.53846	26	410
Yes	Presence	Huanzihu	G3	13	72	3.5	120	5	23	12	1.5	24	333
Yes	Presence	Huanzihu	G3	14	72	3.5	120	5	23	12	1.5	24	373
Yes	Presence	Huanzihu	G3	15	72	3.5	120	5	24	11	1.72727	25	352
Yes	Presence	Huanzihu	G3	16	72	3.5	120	5	19	10	1.4	20	290
Yes	Presence	Huanzihu	G3	17	72	3.5	120	5	21	11	1.45455	22	336
Yes	Presence	Huanzihu	G3	19	72	3.5	120	5	18	9	1.44444	19	295
Yes	Presence	Huanzihu	G3	20	72	3.5	120	5	25	13	1.53846	26	436
Yes	Presence	Huanzihu	G3	bf1	72	3.5	120	5	23	12	1.5	24	372
Yes	Presence	Huanzihu	G3	21	72	3.5	NA	NA	NA	NA	NA	NA	NA
Yes	Presence	Huanzihu	G3	22	72	3.5	NA	NA	NA	NA	NA	NA	NA
Yes	Presence	Huanzihu	G3	23	72	3.5	NA	NA	NA	NA	NA	NA	NA
Yes	Presence	Huanzihu	G3	24	72	3.5	NA	NA	NA	NA	NA	NA	NA
Yes	Presence	Huanzihu	G3	25	72	3.5	NA	NA	NA	NA	NA	NA	NA
No	Presence	Luhu	G3	2	84	4	120	5	7	2	1	7	16
No	Presence	Luhu	G3	4	72	3.5	96	4	11	4	1.75	12	20
No	Presence	Luhu	G3	5	84	4	120	5	9	3	1.33333	10	16
No	Presence	Luhu	G3	6	84	4	120	5	12	4	1.75	14	11
No	Presence	Luhu	G3	7	84	4	120	5	12	7	1	14	94
No	Presence	Luhu	G3	8	84	4	120	5	7	2	1	11	22
No	Presence	Luhu	G3	10	72	3.5	96	4	11	6	1.16667	12	2
No	Presence	Luhu	G3	11	72	3.5	96	4	11	5	1.4	12	40
No	Presence	Luhu	G3	12	72	3.5	120	5	6	2	0.5	8	0
No	Presence	Luhu	G3	13	84	4	120	5	9	5	0.8	11	52
No	Presence	Luhu	G3	new3	72	3.5	96	4	11	5	1.4	12	63
No	Presence	Luhu	G3	new4	84	4	144	6	13	5	1.4	13	113
No	Presence	Luhu	G3	16	72	3.5	120	5	10	4	1.25	12	22
No	Presence	Luhu	G3	19	84	4	120	5	10	4	1.25	14	14
No	Presence	Luhu	G3	new1	72	3.5	96	4	13	7	1.28571	15	31
No	Presence	Luhu	G3	new2	72	3.5	96	4	12	3	2.66667	13	11
No	Presence	Luhu	G3	bf2	72	3.5	96	4	9	4	1.25	11	1
No	Presence	Luhu	G3	bf3	84	4	120	5	11	4	1.5	11	34
No	Presence	Luhu	G3	bf6	60	3	96	4	13	6	1.5	17	13
No	Presence	Luhu	G3	23	84	4	NA	NA	NA	NA	NA	NA	NA
No	Presence	Luhu	G3	24	84	4	NA	NA	NA	NA	NA	NA	NA
No	Presence	Luhu	G3	25	60	3	NA	NA	NA	NA	NA	NA	NA
No	Presence	Luhu	G3	26	60	3	NA	NA	NA	NA	NA	NA	NA
Yes	Presence	Neishahu	G3	1	96	4.5	120	5	21	9	1.77778	25	30
Yes	Presence	Neishahu	G3	2	96	4.5	120	5	11	4	1.5	11	13
Yes	Presence	Neishahu	G3	3	72	3.5	120	5	23	12	1.5	25	42
Yes	Presence	Neishahu	G3	4	72	3.5	120	5	11	5	1.2	12	48
Yes	Presence	Neishahu	G3	6	72	3.5	120	5	13	6	1.33333	13	31
Yes	Presence	Neishahu	G3	7	NA	NA	NA	NA	NA	NA	NA	NA	NA
Yes	Presence	Neishahu	G3	10	72	3.5	120	5	20	9	1.66667	22	32
Yes	Presence	Neishahu	G3	11	NA	NA	NA	NA	NA	NA	NA	NA	NA
Yes	Presence	Neishahu	G3	12	NA	NA	NA	NA	NA	NA	NA	NA	NA
Yes	Presence	Neishahu	G3	13	72	3.5	120	5	13	6	1.33333	15	60
Yes	Presence	Neishahu	G3	15	NA	NA	NA	NA	NA	NA	NA	NA	NA
Yes	Presence	Neishahu	G3	16	72	3.5	120	5	10	4	1.25	10	40
Yes	Presence	Wenhuagong	G3	2	72	3.5	96	4	40	19	1.89474	44	180
Yes	Presence	Wenhuagong	G3	new6	NA	NA	NA	NA	NA	NA	NA	NA	NA
Yes	Presence	Wenhuagong	G3	new7	72	3.5	120	5	33	17	1.64706	34	165
Yes	Presence	Wenhuagong	G3	new8	NA	NA	NA	NA	NA	NA	NA	NA	NA
Yes	Presence	Wenhuagong	G3	new9	72	3.5	96	4	23	12	1.58333	25	228
Yes	Presence	Wenhuagong	G3	7	NA	NA	NA	NA	NA	NA	NA	NA	NA
Yes	Presence	Wenhuagong	G3	8	72	3.5	120	5	19	10	1.4	20	108
Yes	Presence	Wenhuagong	G3	12	84	4	120	5	26	14	1.5	28	176
Yes	Presence	Wenhuagong	G3	13	72	3.5	120	5	27	16	1.375	29	139
Yes	Presence	Wenhuagong	G3	14	NA	NA	NA	NA	NA	NA	NA	NA	NA
Yes	Presence	Wenhuagong	G3	15	72	3.5	96	4	28	15	1.6	28	235
Yes	Presence	Wenhuagong	G3	16	NA	NA	NA	NA	NA	NA	NA	NA	NA
Yes	Presence	Wenhuagong	G3	19	72	3.5	144	6	24	11	1.63636	25	167
Yes	Presence	Wenhuagong	G3	new1	NA	NA	NA	NA	NA	NA	NA	NA	NA
Yes	Presence	Wenhuagong	G3	new2	96	4.5	120	5	24	12	1.58333	25	313
Yes	Presence	Wenhuagong	G3	new3	NA	NA	NA	NA	NA	NA	NA	NA	NA
Yes	Presence	Wenhuagong	G3	new4	84	4	96	4	25	13	1.61538	26	227
Yes	Presence	Wenhuagong	G3	new5	84	4	96	4	27	15	1.53333	28	311
Yes	Presence	Wenhuagong	G3	21	72	3.5	NA	NA	NA	NA	NA	NA	NA
Yes	Presence	Wenhuagong	G3	22	72	3.5	NA	NA	NA	NA	NA	NA	NA
Yes	Presence	Wenhuagong	G3	23	72	3.5	NA	NA	NA	NA	NA	NA	NA
No	Presence	Xiashehu	G3	b1	60	3	96	4	13	6	1.5	13	115
No	Presence	Xiashehu	G3	b2	72	3.5	120	5	16	7	1.57143	17	147
No	Presence	Xiashehu	G3	b3	NA	NA	NA	NA	NA	NA	NA	NA	NA
No	Presence	Xiashehu	G3	b4	NA	NA	NA	NA	NA	NA	NA	NA	NA
No	Presence	Xiashehu	G3	b5	72	3.5	96	4	22	10	1.8	26	154
No	Presence	Xiashehu	G3	13	NA	NA	NA	NA	NA	NA	NA	NA	NA
No	Presence	Xiashehu	G3	19	NA	NA	NA	NA	NA	NA	NA	NA	NA
No	Presence	Xiashehu	G3	bf2	NA	NA	NA	NA	NA	NA	NA	NA	NA
No	Presence	Xiashehu	G3	bf3	72	3.5	144	6	17	7	1.57143	17	123
No	Presence	Xiashehu	G3	bf6	NA	NA	NA	NA	NA	NA	NA	NA	NA
No	Presence	Xiashehu	G3	bb1	60	3	96	4	14	6	1.66667	15	112
No	Presence	Zhongshenhu	G3	2	72	3.5	120	5	15	7	1.42857	17	26
No	Presence	Zhongshenhu	G3	3	72	3.5	144	6	23	11	1.54545	27	27
No	Presence	Zhongshenhu	G3	4	72	3.5	120	5	5	1	0	6	0
No	Presence	Zhongshenhu	G3	5	84	4	120	5	18	9	1.44444	20	220
No	Presence	Zhongshenhu	G3	6	72	3.5	96	4	17	8	1.625	17	140
No	Presence	Zhongshenhu	G3	8	72	3.5	120	5	10	4	1.25	12	65
No	Presence	Zhongshenhu	G3	9	84	4	120	5	14	6	1.5	15	122
No	Presence	Zhongshenhu	G3	10	84	4	144	6	17	7	1.57143	18	150
No	Presence	Zhongshenhu	G3	11	72	3.5	96	4	14	5	2	16	12
No	Presence	Zhongshenhu	G3	13	84	4	120	5	14	6	1.5	16	91
No	Presence	Zhongshenhu	G3	14	72	3.5	120	5	7	2	1	9	21
No	Presence	Zhongshenhu	G3	15	84	4	120	5	14	6	1.5	15	151
No	Presence	Zhongshenhu	G3	16	72	3.5	96	4	8	3	1.33333	9	28
No	Presence	Zhongshenhu	G3	17	72	3.5	120	5	16	8	1.375	16	108
No	Presence	Zhongshenhu	G3	19	72	3.5	120	5	18	9	1.44444	19	251
No	Presence	Zhongshenhu	G3	20	108	5	168	7	16	7	1.28571	18	72
No	Presence	Zhongshenhu	G3	new1	84	4	120	5	18	8	1.625	19	160
No	Presence	Zhongshenhu	G3	new2	84	4	120	5	18	9	1.44444	20	25
No	Presence	Zhongshenhu	G3	new3	72	3.5	120	5	10	4	1.25	12	98
No	Presence	Zhongshenhu	G3	21	84	4	NA	NA	NA	NA	NA	NA	NA
No	Presence	Zhongshenhu	G3	22	84	4	NA	NA	NA	NA	NA	NA	NA
No	Presence	Zhongshenhu	G3	23	72	3.5	NA	NA	NA	NA	NA	NA	NA
No	Presence	Zhongshenhu	G3	24	84	4	NA	NA	NA	NA	NA	NA	NA
No	Presence	Zhongshenhu	G3	25	96	4.5	NA	NA	NA	NA	NA	NA	NA
Yes	Absence	Huanzihu	G3	2	84	4	120	5	27	13	1.69231	28	371
Yes	Absence	Huanzihu	G3	3	72	3.5	120	5	21	10	1.6	23	388
Yes	Absence	Huanzihu	G3	4	72	3.5	120	5	25	12	1.66667	27	360
Yes	Absence	Huanzihu	G3	6	72	3.5	120	5	26	13	1.61538	28	407
Yes	Absence	Huanzihu	G3	7	72	3.5	120	5	25	12	1.66667	26	400
Yes	Absence	Huanzihu	G3	8	84	4	120	5	24	12	1.58333	25	699
Yes	Absence	Huanzihu	G3	9	108	5	144	6	26	12	1.66667	27	297
Yes	Absence	Huanzihu	G3	10	72	3.5	120	5	24	12	1.58333	25	383
Yes	Absence	Huanzihu	G3	11	72	3.5	120	5	26	13	1.61538	27	388
Yes	Absence	Huanzihu	G3	12	84	4	120	5	24	12	1.58333	26	429
Yes	Absence	Huanzihu	G3	13	72	3.5	96	4	13	6	1.5	13	149
Yes	Absence	Huanzihu	G3	14	72	3.5	120	5	26	13	1.61538	26	431
Yes	Absence	Huanzihu	G3	15	72	3.5	120	5	24	12	1.58333	25	425
Yes	Absence	Huanzihu	G3	17	96	4.5	144	6	23	9	1.88889	24	226
Yes	Absence	Huanzihu	G3	18	84	4	120	5	25	12	1.66667	25	375
Yes	Absence	Huanzihu	G3	19	84	4	120	5	23	11	1.63636	24	328
Yes	Absence	Huanzihu	G3	20	72	3.5	120	5	22	11	1.54545	24	397
Yes	Absence	Huanzihu	G3	bf1	72	3.5	120	5	23	11	1.63636	24	388
Yes	Absence	Huanzihu	G3	bf2	72	3.5	120	5	22	11	1.54545	24	372
Yes	Absence	Huanzihu	G3	21	72	3.5	NA	NA	NA	NA	NA	NA	NA
Yes	Absence	Huanzihu	G3	22	72	3.5	NA	NA	NA	NA	NA	NA	NA
Yes	Absence	Huanzihu	G3	23	72	3.5	NA	NA	NA	NA	NA	NA	NA
Yes	Absence	Huanzihu	G3	24	84	4	NA	NA	NA	NA	NA	NA	NA
Yes	Absence	Huanzihu	G3	25	72	3.5	NA	NA	NA	NA	NA	NA	NA
Yes	Absence	Huanzihu	G3	26	72	3.5	NA	NA	NA	NA	NA	NA	NA
No	Absence	Luhu	G3	new1	72	3.5	120	5	13	6	1.33333	15	65
No	Absence	Luhu	G3	new2	72	3.5	96	4	15	6	1.83333	17	135
No	Absence	Luhu	G3	new3	72	3.5	120	5	15	6	1.66667	16	81
No	Absence	Luhu	G3	4	72	3.5	120	5	17	9	1.33333	18	216
No	Absence	Luhu	G3	6	72	3.5	120	5	13	6	1.33333	16	118
No	Absence	Luhu	G3	7	84	4	120	5	17	6	2	19	36
No	Absence	Luhu	G3	9	72	3.5	120	5	16	7	1.57143	16	23
No	Absence	Luhu	G3	11	96	4.5	144	6	15	8	1.125	17	111
No	Absence	Luhu	G3	12	72	3.5	96	4	8	3	1.33333	10	18
No	Absence	Luhu	G3	13	84	4	120	5	17	7	1.71429	18	1
No	Absence	Luhu	G3	20	72	3.5	120	5	11	5	1.2	17	58
No	Absence	Luhu	G3	bf1	72	3.5	120	5	5	1	0	7	15
No	Absence	Luhu	G3	bf3	96	4.5	156	6.5	19	8	1.5625	20	154
No	Absence	Luhu	G3	new4	72	3.5	120	5	16	7	1.57143	17	163
No	Absence	Luhu	G3	21	96	4.5	NA	NA	NA	NA	NA	NA	NA
No	Absence	Luhu	G3	23	72	3.5	NA	NA	NA	NA	NA	NA	NA
No	Absence	Luhu	G3	24	72	3.5	NA	NA	NA	NA	NA	NA	NA
No	Absence	Luhu	G3	25	72	3.5	NA	NA	NA	NA	NA	NA	NA
No	Absence	Luhu	G3	26	72	3.5	NA	NA	NA	NA	NA	NA	NA
Yes	Absence	Neishahu	G3	1	96	4.5	120	5	24	10	1.9	29	35
Yes	Absence	Neishahu	G3	4	NA	NA	NA	NA	NA	NA	NA	NA	NA
Yes	Absence	Neishahu	G3	5	96	4.5	144	6	30	13	1.84615	33	28
Yes	Absence	Neishahu	G3	6	96	4.5	144	6	30	15	1.6	35	27
Yes	Absence	Neishahu	G3	7	72	3.5	120	5	10	3	1.66667	12	41
Yes	Absence	Neishahu	G3	8	96	4.5	120	5	29	13	1.84615	32	27
Yes	Absence	Neishahu	G3	9	96	4.5	120	5	27	9	2.44444	28	36
Yes	Absence	Neishahu	G3	10	96	4.5	120	5	19	7	2	20	13
Yes	Absence	Neishahu	G3	11	72	3.5	120	5	10	2	2.5	11	23
Yes	Absence	Neishahu	G3	12	96	4.5	120	5	7	2	1	9	16
Yes	Absence	Neishahu	G3	13	NA	NA	NA	NA	NA	NA	NA	NA	NA
Yes	Absence	Neishahu	G3	14	120	5.5	144	6	20	8	1.75	26	5
Yes	Absence	Neishahu	G3	15	96	4.5	144	6	13	5	1.4	14	27
Yes	Absence	Neishahu	G3	16	72	3.5	144	6	25	10	1.9	25	29
Yes	Absence	Wenhuagong	G3	1	72	3.5	120	5	29	15	1.6	30	164
Yes	Absence	Wenhuagong	G3	2	96	4.5	144	6	29	14	1.64286	30	80
Yes	Absence	Wenhuagong	G3	3	96	4.5	144	6	18	8	1.5	20	116
Yes	Absence	Wenhuagong	G3	4	72	3.5	120	5	32	15	1.8	33	121
Yes	Absence	Wenhuagong	G3	5	84	4	144	6	32	14	1.85714	34	113
Yes	Absence	Wenhuagong	G3	6	72	3.5	120	5	33	15	1.86667	37	206
Yes	Absence	Wenhuagong	G3	7	NA	NA	NA	NA	NA	NA	NA	NA	NA
Yes	Absence	Wenhuagong	G3	8	96	4.5	120	5	33	16	1.75	34	292
Yes	Absence	Wenhuagong	G3	9	NA	NA	NA	NA	NA	NA	NA	NA	NA
Yes	Absence	Wenhuagong	G3	10	84	4	144	6	28	13	1.69231	29	152
Yes	Absence	Wenhuagong	G3	11	NA	NA	NA	NA	NA	NA	NA	NA	NA
Yes	Absence	Wenhuagong	G3	12	NA	NA	NA	NA	NA	NA	NA	NA	NA
Yes	Absence	Wenhuagong	G3	13	84	4	120	5	34	16	1.8125	34	151
Yes	Absence	Wenhuagong	G3	14	72	3.5	120	5	36	18	1.72222	37	194
Yes	Absence	Wenhuagong	G3	15	72	3.5	120	5	32	15	1.8	35	205
Yes	Absence	Wenhuagong	G3	16	96	4.5	120	5	32	16	1.6875	33	266
Yes	Absence	Wenhuagong	G3	17	120	5.5	168	NA	NA	NA	NA	26	NA
Yes	Absence	Wenhuagong	G3	18	84	4	120	5	19	9	1.55556	20	158
Yes	Absence	Wenhuagong	G3	20	96	4.5	120	5	26	14	1.5	27	167
Yes	Absence	Wenhuagong	G3	bf1	72	3.5	120	5	21	10	1.6	22	143
Yes	Absence	Wenhuagong	G3	21	96	4.5	NA	NA	NA	NA	NA	NA	NA
Yes	Absence	Wenhuagong	G3	22	72	3.5	NA	NA	NA	NA	NA	NA	NA
Yes	Absence	Wenhuagong	G3	23	72	3.5	NA	NA	NA	NA	NA	NA	NA
Yes	Absence	Wenhuagong	G3	24	72	3.5	NA	NA	NA	NA	NA	NA	NA
Yes	Absence	Wenhuagong	G3	25	96	4.5	NA	NA	NA	NA	NA	NA	NA
Yes	Absence	Wenhuagong	G3	26	72	3.5	NA	NA	NA	NA	NA	NA	NA
No	Absence	Xiashehu	G3	5	NA	NA	NA	NA	NA	NA	NA	NA	NA
No	Absence	Xiashehu	G3	6	72	3.5	120	5	16	7	1.57143	17	160
No	Absence	Xiashehu	G3	7	72	3.5	120	5	6	2	0.5	7	26
No	Absence	Xiashehu	G3	10	NA	NA	NA	NA	NA	NA	NA	NA	NA
No	Absence	Xiashehu	G3	13	72	3.5	120	5	17	8	1.5	18	189
No	Absence	Xiashehu	G3	14	NA	NA	NA	NA	NA	NA	NA	NA	NA
No	Absence	Xiashehu	G3	17	NA	NA	NA	NA	NA	NA	NA	NA	NA
No	Absence	Xiashehu	G3	18	NA	NA	NA	NA	NA	NA	NA	NA	NA
No	Absence	Xiashehu	G3	20	NA	NA	NA	NA	NA	NA	NA	NA	NA
No	Absence	Xiashehu	G3	b1	NA	NA	NA	NA	NA	NA	NA	NA	NA
No	Absence	Xiashehu	G3	b2	72	3.5	96	4	17	8	1.625	18	228
No	Absence	Xiashehu	G3	bf1	NA	NA	NA	NA	NA	NA	NA	NA	NA
No	Absence	Xiashehu	G3	bf2	72	3.5	120	5	18	9	1.44444	18	154
No	Absence	Xiashehu	G3	bf5	NA	NA	NA	NA	NA	NA	NA	NA	NA
No	Absence	Xiashehu	G3	bf6	NA	NA	NA	NA	NA	NA	NA	NA	NA
No	Absence	Xiashehu	G3	bf7	NA	NA	NA	NA	NA	NA	NA	NA	NA
No	Absence	Zhongshenhu	G3	1	72	3.5	120	5	15	6	1.66667	17	165
No	Absence	Zhongshenhu	G3	2	84	4	NA	NA	NA	NA	NA	NA	NA
No	Absence	Zhongshenhu	G3	3	96	4.5	120	5	17	7	1.71429	17	155
No	Absence	Zhongshenhu	G3	7	96	4.5	120	5	17	8	1.5	17	158
No	Absence	Zhongshenhu	G3	8	84	4	120	5	14	5	1.8	15	113
No	Absence	Zhongshenhu	G3	9	84	4	120	5	19	8	1.75	20	194
No	Absence	Zhongshenhu	G3	10	72	3.5	120	5	10	3	1.66667	11	28
No	Absence	Zhongshenhu	G3	11	NA	NA	NA	NA	NA	NA	NA	NA	NA
No	Absence	Zhongshenhu	G3	12	84	4	120	5	10	3	1.66667	11	35
No	Absence	Zhongshenhu	G3	14	NA	NA	NA	NA	NA	NA	NA	NA	NA
No	Absence	Zhongshenhu	G3	15	72	3.5	120	5	NA	NA	NA	NA	NA
No	Absence	Zhongshenhu	G3	16	72	3.5	120	5	14	5	1.8	15	89
No	Absence	Zhongshenhu	G3	17	96	4.5	NA	NA	NA	NA	NA	NA	NA
No	Absence	Zhongshenhu	G3	18	72	3.5	120	5	19	7	2	20	102
No	Absence	Zhongshenhu	G3	19	72	3.5	120	5	9	2	2	9	6
No	Absence	Zhongshenhu	G3	20	96	4.5	120	5	15	6	1.66667	16	142
No	Absence	Zhongshenhu	G3	bf2	72	3.5	96	4	15	6	1.83333	16	148
No	Absence	Zhongshenhu	G3	bf3	72	3.5	120	5	22	9	1.88889	22	111
