# Supplementary material for: Historical Exposure to Artificial Light at Night Shapes Daphnia Responses: An Experiment Across an Urban–Rural Gradient
Source: Ecol Evol. 2025 Dec 11;15(12):e72624. doi: 10.1002/ece3.72624 (PMC12696422; doi:10.1002/ece3.72624)
Supplement: Supplementary file 2 — Data S2: ece372624‐sup‐0002‐DataS2.xlsx. [file ECE3-15-e72624-s001.xlsx]

## Sheet: Mother morph_total
Generation	Historical	Laboratory	Population	Replicates	Bodylength	eye diameter	Posterior spine length	bodywidth
G1	Yes	Presence	E_H	3	1558.46	103.87	252.37	842.58
G1	Yes	Presence	E_H	6	1612.18	105.37	260.07	863.31
G1	Yes	Presence	E_H	1	2038.93	108.53	299.11	1106.65
G1	Yes	Presence	E_H	5	1882.42	110.8	226.74	943.48
G1	Yes	Presence	E_H	4	1614.13	115.76	274.85	860.71
G1	Yes	Presence	E_H	2	2031.36	135.25	282.54	1093.51
G2	Yes	Presence	E_H	6	1779.64	85.58	271.43	850.68
G2	Yes	Presence	E_H	3	1697.03	89.73	215.81	869.66
G2	Yes	Presence	E_H	2	1555.24	91.92	222.82	838.96
G2	Yes	Presence	E_H	1	1902.91	93.02	301.52	995.64
G2	Yes	Presence	E_H	4	1970.35	98.36	276.75	1050.27
G2	Yes	Presence	E_H	5	1851.44	100.78	267.67	959.14
G3	Yes	Presence	E_H	3	1581.68	84.5	252.22	890.04
G3	Yes	Presence	E_H	2	1755.87	85.09	238.8	1031.96
G3	Yes	Presence	E_H	5	1797.88	88.6	267.67	1018.22
G3	Yes	Presence	E_H	6	1673.16	91.27	227.99	985.49
G3	Yes	Presence	E_H	1	1706.84	93.6	200.23	1031.57
G3	Yes	Presence	E_H	4	1729.95	98.83	238.42	1007.13
G1	No	Presence	N_L	6	2004.17	91.04	361.34	1058.84
G1	No	Presence	N_L	5	2121.06	94.14	387.24	1254.75
G1	No	Presence	N_L	2	2423.71	96.32	441.69	1224.62
G1	No	Presence	N_L	4	2077.76	98.7	326.02	1052.87
G1	No	Presence	N_L	3	1934.99	99.89	410.8	1164.26
G1	No	Presence	N_L	1	2233.9	121.37	403.31	956.68
G2	No	Presence	N_L	3	1969.16	85.54	266.72	1062.63
G2	No	Presence	N_L	5	2003.51	87.25	431.18	943.31
G2	No	Presence	N_L	6	1717.75	87.44	354.06	858.2
G2	No	Presence	N_L	4	1985.85	87.88	323.81	1041.38
G2	No	Presence	N_L	1	1870.83	88.74	409.56	952.9
G2	No	Presence	N_L	2	1977.01	90.53	246.71	1015.85
G3	No	Presence	N_L	5	1875.74	87.64	422.59	967.04
G3	No	Presence	N_L	1	1900.09	94.14	237.61	1178.58
G3	No	Presence	N_L	6	1941.65	102.4	377.88	1010.2
G3	No	Presence	N_L	3	1785.37	103.99	240.68	1053.03
G3	No	Presence	N_L	2	1970.8	116.31	253.04	1155.04
G3	No	Presence	N_L	4	1693.96	108.24	101.53	905.31
G1	Yes	Presence	E_N	6	2039.74	100.36	355.73	1131.53
G1	Yes	Presence	E_N	2	2138.37	108.18	339.14	1164.67
G1	Yes	Presence	E_N	4	2034.31	113.36	363.91	1028.7
G1	Yes	Presence	E_N	1	1855.1	123.6	282	992.39
G1	Yes	Presence	E_N	3	2233.29	125.93	378.3	1068.7
G1	Yes	Presence	E_N	5	NA	NA	NA	NA
G2	Yes	Presence	E_N	6	1969.16	77.56	344.04	1042.08
G2	Yes	Presence	E_N	3	1978.86	79.82	323.85	1062.59
G2	Yes	Presence	E_N	1	2045.1	85.09	389.5	1140.39
G2	Yes	Presence	E_N	4	2067.73	86.28	359.74	1056.47
G2	Yes	Presence	E_N	5	2157.87	86.72	360.37	1077.8
G2	Yes	Presence	E_N	2	2005.9	93.83	352.48	1012.46
G3	Yes	Presence	E_N	2	2129.9	86.28	353.62	1160.02
G3	Yes	Presence	E_N	4	2107.75	89.78	376.54	1070
G3	Yes	Presence	E_N	3	2032.62	91.23	361.01	1115.3
G3	Yes	Presence	E_N	5	2119.46	92.38	350.85	1083.47
G3	Yes	Presence	E_N	1	2049.96	94.14	288.24	1104.03
G3	Yes	Presence	E_N	6	2125.17	105.01	368.47	1099
G1	Yes	Presence	E_W	2	2067.57	102.4	270.89	1083.95
G1	Yes	Presence	E_W	1	2094.48	103.22	302.43	1218.25
G1	Yes	Presence	E_W	3	2094.6	113.7	326.76	1068.83
G1	Yes	Presence	E_W	4	2012.12	119.21	255	1170.91
G1	Yes	Presence	E_W	5	2004.46	119.21	328.96	1171.75
G1	Yes	Presence	E_W	6	2222.16	120.45	350.38	1016.42
G2	Yes	Presence	E_W	1	1987.64	90.25	288	1056.87
G2	Yes	Presence	E_W	2	NA	NA	NA	NA
G2	Yes	Presence	E_W	3	NA	NA	NA	NA
G2	Yes	Presence	E_W	4	NA	NA	NA	NA
G2	Yes	Presence	E_W	5	NA	NA	NA	NA
G2	Yes	Presence	E_W	6	NA	NA	NA	NA
G3	Yes	Presence	E_W	2	1933.59	82.73	252.82	1092
G3	Yes	Presence	E_W	3	1920.18	89.17	311.08	976.67
G3	Yes	Presence	E_W	1	1992.9	98.87	273.25	1063.93
G3	Yes	Presence	E_W	4	NA	NA	NA	NA
G3	Yes	Presence	E_W	5	NA	NA	NA	NA
G3	Yes	Presence	E_W	6	NA	NA	NA	NA
G1	No	Presence	N_X	5	1831.25	91.23	315.27	965.67
G1	No	Presence	N_X	2	1861.23	94.68	358.57	980.21
G1	No	Presence	N_X	1	1924.21	98.83	282.19	1010.77
G1	No	Presence	N_X	3	1886.74	98.87	301.77	1005.97
G1	No	Presence	N_X	4	1887.66	104.36	319.95	1008.44
G1	No	Presence	N_X	6	2023.34	106.6	329.81	1125.65
G2	No	Presence	N_X	1	2586.4	93.35	327.55	1267.45
G2	No	Presence	N_X	2	2322.5	95.45	202.7	1364.55
G2	No	Presence	N_X	4	2178.3	101.1	360.5	968.55
G2	No	Presence	N_X	3	2243.05	147.3	227.75	1253.55
G2	No	Presence	N_X	5	NA	NA	NA	NA
G2	No	Presence	N_X	6	NA	NA	NA	NA
G3	No	Presence	N_X	1	1824.88	82.63	326.86	892.88
G3	No	Presence	N_X	2	1873.05	91.23	325.05	978.83
G3	No	Presence	N_X	3	1901.82	92.38	324.06	990.69
G3	No	Presence	N_X	4	NA	NA	NA	NA
G3	No	Presence	N_X	5	NA	NA	NA	NA
G3	No	Presence	N_X	6	NA	NA	NA	NA
G1	No	Presence	N_Z	5	2124.95	114.99	324.12	1198.54
G1	No	Presence	N_Z	2	2247.65	119.74	354.78	1325.44
G1	No	Presence	N_Z	4	2258.73	119.85	353.44	1232.95
G1	No	Presence	N_Z	1	2237.86	122.12	390.59	1331.51
G1	No	Presence	N_Z	3	2334.19	131.32	352.52	1267.78
G1	No	Presence	N_Z	6	1988.29	142.9	297.24	1256.05
G2	No	Presence	N_Z	5	2067.26	82.22	332.5	1055.36
G2	No	Presence	N_Z	3	1993.09	82.73	302.36	1072.62
G2	No	Presence	N_Z	1	2034.57	86.08	334.88	1052.05
G2	No	Presence	N_Z	4	2030.93	93.74	285.1	1170.3
G2	No	Presence	N_Z	2	2044.43	98.83	323.71	1124.7
G2	No	Presence	N_Z	6	2144.8	101.24	357.16	1105.42
G3	No	Presence	N_Z	6	2049.5	81.85	336.69	1093.64
G3	No	Presence	N_Z	3	1944.8	86.08	286.28	1042.58
G3	No	Presence	N_Z	1	1738.31	86.72	316.19	877.94
G3	No	Presence	N_Z	2	1934.59	91.04	332.06	1058.93
G3	No	Presence	N_Z	4	1931.14	95.97	367.52	1096.01
G3	No	Presence	N_Z	5	1899.53	98.87	278.62	1069.62
G1	Yes	Absence	E_H	6	1918.45	107.59	264.79	1167.81
G1	Yes	Absence	E_H	1	1964.24	112.2	279.35	1091.73
G1	Yes	Absence	E_H	2	2051.71	113.51	296.9	1051.83
G1	Yes	Absence	E_H	4	2064.54	117.57	289.23	1184.76
G1	Yes	Absence	E_H	5	1961.42	119.85	252.82	1051.12
G1	Yes	Absence	E_H	3	1954.75	125.74	300.34	988.4
G2	Yes	Absence	E_H	5	1897.39	82.68	280.87	1026.64
G2	Yes	Absence	E_H	1	1797.08	84.5	133.99	1073.23
G2	Yes	Absence	E_H	4	1916.26	84.75	232.99	1042.4
G2	Yes	Absence	E_H	2	1721.09	85.49	166.4	951.19
G2	Yes	Absence	E_H	3	1862.79	98.83	277.79	976.88
G2	Yes	Absence	E_H	6	1887.06	106.6	220.09	1026.33
G3	Yes	Absence	E_H	3	1831.07	82.27	262.9	983.71
G3	Yes	Absence	E_H	2	1905.1	88.55	214.75	1061.56
G3	Yes	Absence	E_H	4	1835.65	93.6	255.81	1081.53
G3	Yes	Absence	E_H	1	1766.77	94.64	196.72	943.55
G3	Yes	Absence	E_H	6	1828.12	95.04	221.37	1077.07
G3	Yes	Absence	E_H	5	1895.22	101.53	242.45	1032.62
G1	No	Absence	N_L	3	2271.38	105.37	430.4	1081.64
G1	No	Absence	N_L	5	2182.33	113.51	517.65	1110.67
G1	No	Absence	N_L	4	1968.6	115.17	307.2	1102.61
G1	No	Absence	N_L	1	2348.54	117.71	380	1263.13
G1	No	Absence	N_L	2	2109.02	119.85	351.82	1100.92
G1	No	Absence	N_L	6	2100.25	121.46	349.58	1060.04
G2	No	Absence	N_L	1	1900.51	83.89	344.92	982.64
G2	No	Absence	N_L	4	1875.94	90.53	323.11	921.64
G2	No	Absence	N_L	5	1804.02	93.42	331.23	944.91
G2	No	Absence	N_L	2	1921.81	99.34	337.35	962.49
G2	No	Absence	N_L	6	1726.39	100.4	226.15	941.26
G2	No	Absence	N_L	3	1783.69	103.22	330.97	894.02
G3	No	Absence	N_L	5	2030.35	86.28	404.55	1074.17
G3	No	Absence	N_L	1	2038.03	91.27	361.77	1101.94
G3	No	Absence	N_L	2	2040.99	93.6	401.14	1007.47
G3	No	Absence	N_L	4	2059.92	94.14	401.14	1040.57
G3	No	Absence	N_L	3	2023.52	103.51	438.96	1034.94
G3	No	Absence	N_L	6	NA	NA	NA	NA
G1	Yes	Absence	E_N	2	2218	102.4	347.69	1206.58
G1	Yes	Absence	E_N	3	2319.99	111.07	391.62	1305.52
G1	Yes	Absence	E_N	4	2268.14	112.31	361.84	1266.66
G1	Yes	Absence	E_N	1	2218.11	120.9	338.31	1183.45
G1	Yes	Absence	E_N	5	1959.63	128.19	257.13	1000.57
G1	Yes	Absence	E_N	6	NA	NA	NA	NA
G2	Yes	Absence	E_N	3	2173.11	82.68	413.56	1156.92
G2	Yes	Absence	E_N	2	2052.77	84.5	375.2	1069.59
G2	Yes	Absence	E_N	1	2131.79	92.74	396.18	1142.38
G2	Yes	Absence	E_N	4	2086.89	93.83	368.06	1064.54
G2	Yes	Absence	E_N	5	NA	NA	NA	NA
G2	Yes	Absence	E_N	6	NA	NA	NA	NA
G3	Yes	Absence	E_N	3	2123.08	81.39	342.52	1082.16
G3	Yes	Absence	E_N	5	2076.08	88.41	336.03	1162.38
G3	Yes	Absence	E_N	2	2045.38	90.44	342.87	1118.33
G3	Yes	Absence	E_N	1	2114.94	106.09	374.96	1131.59
G3	Yes	Absence	E_N	4	2268.29	107.2	359.46	1231.34
G3	Yes	Absence	E_N	6	NA	NA	NA	NA
G1	Yes	Absence	E_W	1	1930.64	130.93	254.9	1131.96
G1	Yes	Absence	E_W	4	2033.44	131.32	291.05	1160.09
G1	Yes	Absence	E_W	2	2013.89	133.99	266.8	1130.16
G1	Yes	Absence	E_W	3	2186.03	133.99	298.53	1075.5
G1	Yes	Absence	E_W	5	NA	NA	NA	NA
G1	Yes	Absence	E_W	6	NA	NA	NA	NA
G2	Yes	Absence	E_W	5	2034.51	89.17	297.87	1169.38
G2	Yes	Absence	E_W	1	1963	90.11	282.19	1148.99
G2	Yes	Absence	E_W	3	2173.94	100.23	338.4	1142.59
G2	Yes	Absence	E_W	2	2103.5	103.75	313.98	1139.58
G2	Yes	Absence	E_W	4	2062.88	105.69	293.02	1172.89
G2	Yes	Absence	E_W	6	NA	NA	NA	NA
G3	Yes	Absence	E_W	1	2129.9	87.64	286.12	1174.64
G3	Yes	Absence	E_W	2	2026.12	87.64	297.2	1057.11
G3	Yes	Absence	E_W	3	2058.22	90.53	297.91	1136.76
G3	Yes	Absence	E_W	4	NA	NA	NA	NA
G3	Yes	Absence	E_W	5	NA	NA	NA	NA
G3	Yes	Absence	E_W	6	NA	NA	NA	NA
G1	No	Absence	N_X	2	1939.66	89.73	339.11	1022.65
G1	No	Absence	N_X	4	2022.36	93.6	347.66	1121.56
G1	No	Absence	N_X	3	2073.5	95.88	366.67	1065.76
G1	No	Absence	N_X	5	1970.92	102.11	325.06	1056.45
G1	No	Absence	N_X	1	2098.65	104.2	384.36	1134.8
G1	No	Absence	N_X	6	NA	NA	NA	NA
G2	No	Absence	N_X	3	2022.42	78.54	346.54	1118.05
G2	No	Absence	N_X	1	2089.76	94.64	355.59	1157.4
G2	No	Absence	N_X	4	2009.24	96.32	378.06	1035.3
G2	No	Absence	N_X	2	1982.74	108.02	355.93	1036.55
G2	No	Absence	N_X	5	NA	NA	NA	NA
G2	No	Absence	N_X	6	NA	NA	NA	NA
G3	No	Absence	N_X	3	1778.96	76.8	329.54	875.88
G3	No	Absence	N_X	4	1919.7	86.72	334.59	1004.24
G3	No	Absence	N_X	2	1889.75	88.55	309.18	970.57
G3	No	Absence	N_X	1	1971.25	91.04	343.37	1020.68
G3	No	Absence	N_X	5	NA	NA	NA	NA
G3	No	Absence	N_X	6	NA	NA	NA	NA
G1	No	Absence	N_Z	2	2101.97	103.99	311.02	1339.29
G1	No	Absence	N_Z	4	2326.57	111.86	343.05	1411.9
G1	No	Absence	N_Z	5	2339.77	120.34	372.07	1297.98
G1	No	Absence	N_Z	3	2317.26	125.03	320.38	1252.89
G1	No	Absence	N_Z	1	2229.16	133.98	321.85	1222.22
G1	No	Absence	N_Z	6	2032.32	156.69	377.32	1379.71
G2	No	Absence	N_Z	5	2181.62	99.34	369.74	1133.44
G2	No	Absence	N_Z	2	2079.15	104.36	404.45	1082.79
G2	No	Absence	N_Z	4	2222.28	108.18	434.51	1154.42
G2	No	Absence	N_Z	3	2119.08	111.86	344.54	1055.37
G2	No	Absence	N_Z	1	2169.25	114.4	408.2	1114.08
G2	No	Absence	N_Z	6	NA	NA	NA	NA
G3	No	Absence	N_Z	5	2102.73	95.97	364.38	1118.98
G3	No	Absence	N_Z	1	2181.57	98.87	406.32	1132.21
G3	No	Absence	N_Z	2	2052.95	101.24	370.84	1159.09
G3	No	Absence	N_Z	4	2058.64	104.08	363.42	1205.25
G3	No	Absence	N_Z	3	2145.71	118.61	401.98	1163.61
G3	No	Absence	N_Z	6	2097.83	119.5	380.86	1029
